# Supplementary material for: Cladolosides of Groups S and T: Triterpene Glycosides from the Sea Cucumber Cladolabes schmeltzii with Unique Sulfation; Human Breast Cancer Cytotoxicity and QSAR
Source: Mar Drugs. 2025 Jun 25;23(7):265. doi: 10.3390/md23070265 (PMC12299463; doi:10.3390/md23070265)
Supplement: Supplementary file 1 [file marinedrugs-23-00265-s001.zip]

Archive with 3 entries (3 files):
- Clad conformer properties.xlsx
- cladolosides conf.xyz
- Supporting.pdf
