# Supplementary material for: Cladolosides of Groups S and T: Triterpene Glycosides from the Sea Cucumber Cladolabes schmeltzii with Unique Sulfation; Human Breast Cancer Cytotoxicity and QSAR
Source: Mar Drugs. 2025 Jun 25;23(7):265. doi: 10.3390/md23070265 (PMC12299463; doi:10.3390/md23070265)
Supplement: Supplementary file 1 [file marinedrugs-23-00265-s001.zip › Clad conformer properties.xlsx]

## Sheet: Лист1
name	E	E_ang	E_ele	E_nb	E_sol	E_str	E_tor	E_vdw	vsurf_EDmin1	vsurf_EDmin2	vsurf_EDmin3	vsurf_EWmin1	vsurf_EWmin2	vsurf_EWmin3	X	Y	Z
cladoloside S	615.24609	385.18338	0.41613641	58.895485	-89.142647	48.310612	129.5649	56.230484	-2.6756318	-2.645298	-2.5507901	-9.3568783	-8.7650175	-8.5044508	-0.408836	-0.625646	0.163153
cladoloside S1	326.54214	151.28145	6.3745866	34.009228	-74.645645	17.353928	123.79803	27.634642	-2.5707884	-2.3556535	-2.3450208	-8.7171879	-8.5851898	-8.3352051	-0.888848	0.688099	1.54627
cladoloside S1	140.30815	92.719406	-114.01408	-74.567184	-30.714718	16.437925	105.44138	39.446896	-2.5190406	-2.4562581	-2.4311724	-8.7015867	-8.1225367	-8.053093	-1.06934	0.99637	1.12298
cladoloside T	545.86688	263.16379	45.765244	78.654648	-130.55974	32.796661	175.631	31.382296	-2.7083399	-2.5636568	-2.5107942	-8.8498821	-8.8175678	-8.5380774	1.8214	-0.983967	1.21836
cladoloside T1	502.14417	257.03738	21.232	55.788231	-88.095947	28.173721	163.29506	33.764072	-2.6504419	-2.5509627	-2.5076783	-8.7236519	-8.6483459	-8.6423111	-2.61545	1.24338	0.702616
cladoloside A1	258.60141	77.410477	47.732269	70.709785	-47.527412	14.452	95.908684	22.977512	-2.602582	-2.5538259	-2.495631	-8.0153561	-7.8466024	-7.8286495	-0.002509	1.04627	2.00429
cladoloside A1	254.60141	77.410477	47.732269	70.709785	-47.527412	14.452	95.908684	22.977512	-2.602582	-2.5538259	-2.495631	-8.0153561	-7.8466024	-7.8286495	-0.136029	0.837105	1.9657
cladoloside A1	193.84843	44.208729	32.023167	49.710938	-16.672611	15.452792	83.880539	17.687769	-2.6094654	-2.5811803	-2.484895	-9.1919422	-9.1739521	-8.9378748	-0.219813	1.04532	1.96044
cladoloside A1	198.00269	47.415501	29.903645	43.064018	-39.461838	15.051866	92.23008	13.160373	-2.6468098	-2.6428411	-2.5908663	-9.0101051	-8.3750343	-8.1938934	-0.284363	0.997515	2.08615
cladoloside A1	199.81621	40.888168	38.047268	62.690025	-48.517208	14.180816	81.782532	24.642759	-2.5183141	-2.4373379	-2.4314308	-10.352858	-9.5391626	-9.4896212	-0.044871	0.766877	2.00672
cladoloside A2	254.10651	94.080727	42.432911	57.668617	-51.235523	12.147612	90.107346	15.235706	-2.4525275	-2.435878	-2.3921087	-8.5896788	-8.4653788	-8.2567043	-0.296466	-0.415939	0.062613
cladoloside A2	223.31558	59.460381	45.279972	75.418495	-74.270073	13.436072	74.89257	30.138527	-2.7255499	-2.6982317	-2.5951872	-9.6363287	-8.5352488	-8.4020624	-0.43889	-0.371423	-0.016049
cladoloside A3	265.85196	92.429855	55.131351	71.417427	-41.368904	11.94966	89.768364	16.286079	-2.5043457	-2.4959538	-2.4797671	-8.7493706	-8.4086132	-7.9209852	0.537172	-0.113294	3.89311
cladoloside A3	214.6073	56.354858	48.001068	63.634586	-56.025944	12.492499	82.025391	15.633515	-2.8680272	-2.7328801	-2.7250149	-8.0424738	-7.9867897	-7.8284883	-0.103166	0.107448	4.00261
cladoloside A3	215.39658	59.748077	42.223545	60.847084	-47.786594	13.185053	81.520088	18.623539	-3.0800693	-2.7537398	-2.5928941	-8.6917849	-8.2886906	-8.0870342	-0.247258	-0.236951	4.05687
cladoloside A3	216.27087	69.984581	32.925644	46.547264	-28.328701	13.612454	86.009041	13.62162	-2.5654225	-2.4715793	-2.4621892	-8.4280939	-7.7710156	-7.6796122	-0.122319	0.062245	4.07113
cladoloside A3	218.67242	62.752422	43.831638	66.263306	-56.010536	12.07369	77.467247	22.431671	-2.7909219	-2.6589465	-2.643379	-8.2782288	-8.1944742	-8.0767565	-0.43435	-0.045503	4.3686
cladoloside A4	439.57886	242.127	35.100586	75.550453	-54.652828	31.808556	94.401459	38.844162	-2.5294759	-2.5086169	-2.4365721	-8.1582899	-8.0189295	-7.6290965	0.169019	-0.855538	-0.349603
cladoloside A5	479.75638	258.4942	25.495466	80.992828	-34.798325	45.026546	102.24756	52.446815	-2.5998549	-2.4600716	-2.3773038	-11.308242	-10.637737	-10.161277	-0.332822	-0.206624	1.39373
cladoloside A6	420.91763	207.72311	41.67104	87.200729	-33.002232	30.11455	100.37623	43.973518	-2.4026999	-2.3943341	-2.3195281	-8.9579611	-8.4274826	-8.331768	-0.204335	-0.10363	2.30251
cladoloside B1	569.05219	293.74911	61.373558	120.04477	-84.612984	39.978088	120.73739	56.804989	-2.5089433	-2.5056794	-2.4980252	-9.1944084	-8.5808258	-8.3151293	-0.841031	0.47725	3.43771
cladoloside B2	488.24521	220.06544	67.922287	114.38662	-91.729362	40.521427	119.51621	44.231026	-2.5026569	-2.4722283	-2.400888	-8.1983566	-7.8316822	-7.7275224	-0.318047	1.13695	1.66606
cladoloside C	528.3288	233.07605	85.087601	131.32492	-75.396324	35.664158	132.5876	44.769913	-2.57285	-2.5377195	-2.4582863	-10.205557	-10.18158	-9.5288382	-2.35573	-0.10114	0.608341
cladoloside C1	349.59647	93.070297	82.320877	110.67804	-20.658005	17.803505	127.93568	28.357162	-2.4730194	-2.4399803	-2.4057977	-9.3785973	-8.7322998	-8.3832932	-0.151708	2.70453	2.54438
cladoloside C3	363.23734	99.003265	101.92968	121.11813	-77.206345	16.816235	126.0924	19.188442	-2.5864964	-2.5441909	-2.3887725	-8.8807564	-8.6826382	-8.5618696	-0.886837	-0.022225	3.36723
cladoloside D	390.4007	132.61418	83.281036	109.09397	-40.569168	17.495895	131.12819	25.812935	-2.7160292	-2.6611624	-2.6236989	-8.0126247	-7.8765416	-7.8362021	-1.94003	0.783285	1.13715
cladoloside D	310.30359	65.495888	91.27919	116.9854	-53.84053	16.284391	111.43717	25.706213	-2.7903554	-2.7198465	-2.6195807	-7.7741361	-7.6079297	-7.5519538	-1.91885	0.682411	0.832121
cladoloside D	316.19012	62.085781	94.011787	120.63857	-37.606525	15.619723	117.47378	26.626783	-2.4120419	-2.3962862	-2.3865669	-9.1780195	-8.5104513	-8.4324579	-1.97687	0.598667	0.755894
cladoloside G	351.58148	111.01163	76.19165	88.998573	-44.935532	17.421955	133.61644	12.806922	-2.7650297	-2.5608382	-2.5535448	-8.1289387	-7.9459915	-7.8625274	-2.44014	1.58823	0.921667
cladoloside G	281.45734	61.434868	75.145554	89.888962	-51.37529	15.914202	113.99967	14.743402	-2.8806024	-2.7640214	-2.6994576	-9.1864452	-9.0373526	-8.9029226	-2.68467	1.63344	1.14694
cladoloside H	489.97504	208.10933	80.311874	111.07979	-75.191612	30.553761	140.74123	30.57246	-2.8332121	-2.7507007	-2.6411583	-7.5702872	-7.4242158	-7.4044938	-1.79349	0.435674	1.97426
cladoloside I1	298.99435	132.56952	4.3149018	26.108677	-84.155243	16.932951	123.26934	21.793776	-2.4578807	-2.4443431	-2.4423862	-8.6540651	-8.5121326	-8.2750111	-0.688995	1.47949	2.19034
cladoloside I1	151.58255	100.74891	-107.03152	-75.324089	-47.033752	17.145685	108.71165	31.707422	-2.4301136	-2.399034	-2.3913336	-9.2517481	-8.6323929	-8.4254408	-1.48372	1.99494	1.52228
cladoloside I1	156.24805	97.868507	-103.00602	-68.112709	-40.219395	17.681286	108.50452	34.893314	-2.5604432	-2.4888921	-2.4546449	-8.782856	-8.5486612	-8.5023451	-0.944974	1.92069	1.97787
cladoloside I2	337.62094	165.36832	1.9304987	24.247467	-109.19501	18.195013	129.51108	22.316969	-2.5666795	-2.5008368	-2.4879789	-9.4642496	-9.2893038	-9.1726885	0.273285	-0.617295	0.13858
cladoloside I2	163.94365	113.18231	-104.65955	-73.97171	-50.424252	15.255318	109.28099	30.687834	-2.508801	-2.4426327	-2.4298711	-8.2291889	-8.1096201	-7.6915078	-0.459866	-0.383954	-0.111526
cladoloside I2	164.62155	113.41013	-108.57475	-76.958336	-46.357262	15.235551	112.73536	31.616419	-2.5037646	-2.4210417	-2.4119754	-8.2020054	-8.0642662	-7.9387407	-0.346376	-0.601603	-0.110093
cladoloside I2	167.22118	120.26753	-113.5395	-85.825706	-59.412346	17.539762	113.80848	27.713793	-2.8752072	-2.7674515	-2.6215868	-8.3467197	-8.3438931	-8.2365303	-0.707881	-0.506392	-0.258263
cladoloside I2	168.64781	110.97367	-100.37753	-69.512764	-62.748081	15.267678	111.82912	30.864767	-3.0377145	-2.8699317	-2.8416591	-8.0093517	-7.8377099	-7.769434	-0.379026	-0.455866	-0.11717
cladoloside I2	169.51189	110.85788	-98.836761	-64.729996	-11.462741	15.193995	108.09444	34.10677	-2.3955483	-2.3768237	-2.2486522	-8.4881487	-8.2714205	-8.1181641	-0.177881	-0.566943	-0.335979
cladoloside I2	170.12305	111.72278	-100.75332	-62.945427	-46.683769	15.997025	105.2549	37.807892	-2.9466317	-2.8218422	-2.7773523	-9.9864626	-9.8461599	-9.3447542	-0.44899	-0.370845	-0.480897
cladoloside I2	170.95422	113.74025	-103.86856	-70.04921	-36.969246	16.221371	110.94151	33.819344	-2.4106307	-2.4009061	-2.372936	-9.4361019	-9.1499958	-9.075633	-0.402485	-0.472046	-0.174015
cladoloside J1	334.47083	136.07387	12.759229	26.490307	-22.298103	15.469344	155.4792	13.731079	-2.4463177	-2.4128017	-2.4123225	-9.4294872	-8.9978647	-8.9114037	-0.081056	-0.948927	0.280525
cladoloside J1	234.19162	90.036133	-49.75148	-15.509997	-59.482582	17.52552	141.7605	34.241486	-2.5757813	-2.4269178	-2.4189229	-8.28862	-8.0095358	-7.805232	-0.415201	-0.817782	0.411804
cladoloside K1	524.01776	269.85178	25.985498	68.734711	-92.549034	34.082706	152.09039	42.496052	-2.5927408	-2.5906985	-2.5902708	-8.2909756	-8.2720413	-8.2083216	-0.428251	-0.70126	0.454178
cladoloside K2	539.03613	277.51642	36.492374	84.199615	-44.272522	33.729591	147.65028	46.218895	-2.5697303	-2.5616109	-2.5214398	-9.8583584	-9.7803764	-9.6071672	1.58408	1.07058	1.22319
cladoloside L1	546.38824	286.74133	50.23243	95.013718	-120.55153	36.637672	131.63913	43.242607	-2.6502049	-2.5953894	-2.575649	-8.9278622	-8.4177217	-8.3120527	-1.10194	0.093387	-0.55548
cladoloside M1	546.29639	240.31776	99.655144	147.71056	-60.121548	39.352131	122.5323	46.534031	-2.8923619	-2.8046663	-2.7065344	-9.918108	-9.3296585	-9.0307484	-0.32661	-0.138063	-2.18563
cladoloside P2	533.15143	228.31471	107.48289	151.25385	-86.413857	36.680393	120.42734	42.262245	-2.6160185	-2.4973025	-2.4956636	-8.2911606	-8.2905397	-8.1462822	-0.289808	-0.082066	0.380561
