# Supplementary material for: Cladolosides of Groups S and T: Triterpene Glycosides from the Sea Cucumber Cladolabes schmeltzii with Unique Sulfation; Human Breast Cancer Cytotoxicity and QSAR
Source: Mar Drugs. 2025 Jun 25;23(7):265. doi: 10.3390/md23070265 (PMC12299463; doi:10.3390/md23070265)
Supplement: Supplementary file 1 [file marinedrugs-23-00265-s001.zip › cladolosides conf.xyz]

9297
cladolosides conf  0.000000
O -0.3020 -1.7730  0.8610
C -0.5830 -1.8310 -0.5560
C -2.7210 -1.6660  1.4490
C -1.3110 -1.1140  1.6920
O -3.6550 -1.0170  2.3800
O -4.3170 -2.0880 -0.4190
O -2.1140 -3.8500 -0.3800
C -1.9910 -2.4190 -0.8110
C -3.0430 -1.5750 -0.0710
O -2.3350 -4.7330 -2.5510
C -1.6330 -4.8800 -1.2820
C -4.3260 -5.7630 -1.4190
C -3.5850 -5.4860 -2.7510
O -5.5050 -6.6230 -1.6430
O -3.7060 -5.7700  0.9010
O -1.0970 -6.5740  0.4470
C -1.9110 -6.2760 -0.6860
C -3.4130 -6.4050 -0.3460
O -7.2410 -4.9550 -1.7760
C -6.8630 -6.2270 -1.1860
C -6.7100 -3.8380  0.4520
C -6.8940 -3.6970 -1.0810
O -6.9680 -2.6470  1.1780
O -8.9850 -4.7700  1.2200
O -6.1870 -7.0830  1.0650
C -7.1790 -6.3480  0.3430
C -7.5040 -5.0120  1.0470
O -3.8790  1.0620  1.2740
C -4.6040 -0.0450  1.8890
C -5.8030  2.6150  1.6680
C -4.7210  2.1080  0.6960
O -6.7490  3.4060  0.9610
O -7.4120  2.0020  3.3800
O -4.8950  1.0790  4.0990
C -5.5630  0.4570  2.9950
C -6.5460  1.4640  2.3830
O -9.7120 -3.1910 -0.3650
C -9.8430 -4.5560  0.0600
C -11.7780 -2.3940  0.6150
C -10.2590 -2.1840  0.5230
O -12.3710 -2.2510 -0.6710
O -11.4430 -6.1850  0.9520
C -9.8430 -0.7960  0.0140
C -11.3280 -4.8940  0.3570
C -12.0600 -3.8020  1.1850
C -4.4480 -4.7100 -3.7450
C  2.1460 -0.6810 -0.9950
C  1.8640 -2.2510 -1.1530
C  2.6640 -3.1860 -0.0330
C  3.6200 -2.1260  0.7600
C  3.3300 -0.8100  1.4930
C  2.3550 -0.0310  0.4520
C  5.0180 -2.7330  0.5310
C  6.0680 -1.9710  1.3570
C  5.9860 -0.4160  1.3580
C  4.5810  0.0380  1.7340
C  6.5730  0.6440  0.2760
C  6.6770  2.0250  1.2010
C  5.7390  2.0490  2.4730
C  4.4850  1.2580  2.2700
C  7.0910  1.7380 -0.8330
C  6.1840  2.9390 -0.7900
C  6.4970  3.4340  0.5730
C  6.7580 -0.2760 -1.0140
C  1.7930 -4.1360  0.8820
C  3.2790 -4.2780 -0.9720
C  2.6340 -1.0710  2.8480
C  8.1060  2.1290  1.7620
C  7.7720  4.2510  0.9990
O  8.7160  1.2000  2.2840
O  8.6760  3.3120  1.6030
C  7.3540  5.2040  2.1400
C  8.5690  5.1270 -0.0260
C  9.4590  4.3670 -1.0310
O  0.4430 -2.6050 -1.2420
C 10.4830  5.2700 -1.7400
C 11.5220  5.8550 -0.8020
C 11.4760  7.1390 -0.4200
C 12.6030  4.9220 -0.2980
O -11.7020 -3.7840  2.5730
C -12.5660 -4.5370  3.4170
O -8.4030 -0.6590  0.0620
S -7.6490  0.1490 -1.0190
O -7.7690  1.5480 -0.6480
O -8.2660 -0.1550 -2.2900
O -6.2700 -0.3070 -0.9590
O  6.3930  3.8960 -1.8340
O  6.0210  4.8710 -3.7750
C  5.7310  3.9710 -2.9970
C  4.6380  2.9800 -3.3640
O  7.6980  6.0470 -0.7470
O  8.1450  7.8780  0.4520
C  7.5750  7.3500 -0.4980
C  6.6740  8.1490 -1.4160
H -0.5590 -0.8210 -0.9410
H -2.7190 -2.7170  1.7370
H -1.0510 -1.2650  2.7400
H -1.3060 -0.0430  1.4840
H -4.9550 -1.3590 -0.5960
H -2.1930 -2.3710 -1.8800
H -2.9660 -0.5400 -0.4050
H -0.5720 -4.7460 -1.4470
H -4.6470 -4.7990 -1.0490
H -3.3110 -6.4430 -3.1990
H -3.3790 -4.8560  0.8240
H -1.4890 -6.1170  1.2020
H -1.6690 -6.9970 -1.4670
H -3.6500 -7.4690 -0.2750
H -7.5160 -6.9480 -1.6610
H -5.6620 -4.0720  0.6270
H -7.6490 -2.9520 -1.3140
H -5.9870 -3.3120 -1.5310
H -7.6330 -2.1350  0.6920
H -5.3290 -6.6230  1.0160
H -8.0930 -6.9380  0.4010
H -7.1480 -5.1130  2.0740
H -5.2100 -0.5230  1.1350
H -5.3110  3.2250  2.4270
H -4.0830  2.9450  0.4140
H -5.1900  1.7230 -0.2080
H -7.1780  2.8300  0.2830
H -7.8590  2.7470  2.9550
H -5.5890  1.5330  4.5920
H -6.1200 -0.4080  3.3540
H -7.1490  0.9300  1.6540
H -9.4980 -5.1950 -0.7420
H -12.2040 -1.6540  1.2940
H -9.8140 -2.3360  1.5100
H -11.6810 -2.4070 -1.3300
H -10.8880 -6.1480  1.7430
H -10.2880 -0.0260  0.6450
H -10.2070 -0.6720 -1.0070
H -11.8210 -4.9270 -0.6150
H -13.1340 -3.9720  1.0900
H -4.6710 -3.7210 -3.3440
H -5.3790 -5.2440 -3.9320
H -3.9030 -4.5950 -4.6820
H  3.0810 -0.5040 -1.5270
H  1.3880 -0.1200 -1.5390
H  2.2380 -2.5010 -2.1460
H  1.3790  0.0710  0.9210
H  2.7220  0.9840  0.3070
H  5.0460 -3.7640  0.8850
H  5.2760 -2.6930 -0.5210
H  7.0740 -2.3000  1.0950
H  5.9160 -2.2810  2.3940
H  6.2530  1.6310  3.3300
H  5.4820  3.0400  2.8160
H  3.5610  1.6840  2.5710
H  7.0470  1.5940 -1.9290
H  8.1480  1.9820 -0.7070
H  5.1430  2.6080 -0.8180
H  7.7600 -0.2700 -1.4740
H  6.7770 -1.3240 -0.8050
H  5.9340 -0.1680 -1.7280
H  1.0970 -4.7260  0.2860
H  2.4380 -4.8060  1.4510
H  1.2040 -3.5670  1.5970
H  3.9300 -3.8410 -1.7290
H  3.8360 -5.0290 -0.4120
H  2.4830 -4.8000 -1.5080
H  1.7100 -1.6340  2.7230
H  2.3780 -0.1390  3.3490
H  3.2930 -1.6400  3.5030
H  8.2180  5.7740  2.4870
H  6.9750  4.6500  2.9950
H  6.5940  5.9050  1.7960
H  9.2610  5.7320  0.5640
H  6.6070 -0.2540  2.2280
H 10.0050  3.5780 -0.5160
H  8.8410  3.9110 -1.7990
H  5.5970  3.9560  0.8990
H  2.6060 -2.1530  0.6950
H  9.9630  6.0600 -2.2650
H 10.9810  4.7050 -2.5160
H 12.1880  7.5620  0.2410
H 10.7180  7.8040 -0.7490
H 12.1940  4.1480  0.3350
H 13.3480  5.4460  0.2850
H 13.1210  4.4410 -1.1160
H -12.6000 -5.5840  3.1130
H -12.1970 -4.4860  4.4420
H -13.5750 -4.1220  3.3900
H  4.2930  3.1890 -4.3760
H  3.8060  3.0860 -2.6700
H  5.0330  1.9670 -3.3200
H  7.0310  8.0390 -2.4390
H  6.6910  9.1970 -1.1240
H  5.6620  7.7540 -1.3480
O -2.0340 -0.2540 -1.4500
C -1.8850 -1.1080 -0.2870
C -3.6240  1.0290  0.0400
C -2.9350  0.9120 -1.3320
O -4.5750  2.1540  0.0720
O -4.7370 -0.2420  1.7980
O -3.1370 -2.3310  1.5280
C -3.2600 -1.5210  0.2800
C -4.2280 -0.3260  0.4690
O -3.9360 -4.3010  0.5150
C -2.9010 -3.7620  1.3910
C -5.4560 -3.9170  2.4740
C -5.2510 -4.6200  1.1080
O -6.7430 -4.2680  3.0950
O -4.1550 -3.0000  4.2940
O -1.8500 -4.1490  3.6000
C -2.9580 -4.4680  2.7620
C -4.2970 -4.1620  3.4710
O -7.9570 -3.0860  1.4120
C -7.8970 -3.4000  2.8440
C -8.1040 -0.5680  1.8580
C -7.6450 -1.7240  0.9440
O -8.8430  0.3980  1.1220
O -10.2290 -1.3590  3.1250
O -6.6910 -1.6620  4.1770
C -7.9710 -2.1710  3.7950
C -8.7800 -1.0250  3.1750
O -6.0070  1.2050 -1.5830
C -5.9730  1.9680 -0.3380
C -7.9720  2.4380 -2.4710
C -7.3140  1.0780 -2.2150
O -9.2020  2.1950 -3.1390
O -8.6310  4.5030 -1.2860
O -5.9790  4.2920 -1.2390
C -6.7090  3.3320 -0.4700
C -8.0990  3.1870 -1.1220
O -11.3040 -0.7880  1.1610
C -10.8230 -1.9050  1.9130
C -13.6000 -0.9940  2.1080
C -12.4260 -0.0490  1.7540
O -14.2510 -1.5060  0.9530
O -11.4660 -4.0240  2.9710
C -12.8370  1.0900  0.8200
C -11.9570 -2.9010  2.2310
C -13.0980 -2.1750  2.9690
C -5.4330 -6.1410  1.1560
C  0.6700  1.2280  0.2590
C  0.3280 -0.2680  0.3950
C  1.1930 -1.0830  1.4230
C  2.5740 -0.3650  1.5720
C  2.5150  1.1270  2.0680
C  1.1820  1.7820  1.5880
C  3.7280 -1.1290  2.2590
C  5.0440 -0.4820  1.8010
C  5.1210  1.0710  1.9250
C  3.8070  1.8020  1.5520
C  6.3410  1.6880  1.1660
C  6.3150  3.2350  1.3540
C  5.0940  3.7430  0.5380
C  3.8260  2.9850  0.8970
C  7.7170  1.2470  1.6680
C  8.5710  2.5200  1.7310
C  7.7610  3.6530  1.0100
C  6.3130  1.2710 -0.3440
C  0.4870 -1.3290  2.7770
C  1.3720 -2.4970  0.8190
C  2.5220  1.2970  3.6110
C  6.2660  3.9240  2.7460
C  7.8620  5.0880  1.5990
O  5.5620  3.6010  3.7000
O  7.1160  4.9870  2.8390
C  7.0980  6.1080  0.6950
C  9.2800  5.7480  1.7630
C 10.3050  5.3560  2.8590
O -1.0900 -0.4000  0.6840
C 11.5130  4.4810  2.4370
C 12.7120  4.5830  3.4010
C 13.8790  3.7600  2.8400
C 12.4010  4.0840  4.8170
O -14.2060 -3.0560  3.2120
C -14.2660 -3.5560  4.5430
O -11.8810  2.1700  0.8660
S -11.7710  3.0800 -0.3740
O -10.9210  4.1970 -0.0050
O -13.1170  3.4940 -0.7090
O -11.1590  2.2760 -1.4150
O  8.8010  2.7870  3.1380
O 10.2310  1.1040  3.4780
C  9.5420  2.0100  3.9380
C  9.4510  2.2510  5.4300
O  9.9160  5.7990  0.4470
O 11.0930  6.6470 -1.2060
C 10.6860  6.7740 -0.0600
C 11.0460  8.0200  0.7330
H -1.3450 -1.9970 -0.5850
H -2.8560  1.2980  0.7650
H -3.6870  0.8360 -2.1170
H -2.3570  1.8200 -1.5080
H -3.9850 -0.1130  2.3860
H -3.7120 -2.1530 -0.4830
H -5.0640 -0.5290 -0.1960
H -1.9330 -3.9160  0.9310
H -5.4820 -2.8480  2.2690
H -5.9900 -4.2240  0.4100
H -3.9700 -2.2510  3.7080
H -2.1870 -3.5170  4.2520
H -2.9120 -5.5360  2.5530
H -4.5510 -5.0180  4.0980
H -8.7780 -3.9980  3.0410
H -7.1910 -0.0630  2.1710
H -8.0980 -1.5980 -0.0410
H -6.5700 -1.6600  0.8180
H -9.7810  0.1300  1.0850
H -6.1150 -2.4000  4.4330
H -8.4790 -2.5050  4.7000
H -8.7190 -0.1830  3.8650
H -6.4710  1.3790  0.4210
H -7.3230  3.0140 -3.1310
H -7.1890  0.5640 -3.1690
H -7.9660  0.4810 -1.5750
H -9.9510  2.2590 -2.4950
H -9.5330  4.5000 -0.8850
H -6.6620  4.9240 -1.5120
H -6.8380  3.7260  0.5370
H -8.7410  2.6110 -0.4540
H -10.0870 -2.4160  1.3180
H -14.3280 -0.4310  2.6940
H -12.0570  0.3990  2.6780
H -14.8010 -2.2410  1.2570
H -12.1980 -4.6430  3.0660
H -13.8100  1.4820  1.1180
H -12.9110  0.6970 -0.1970
H -12.3380 -3.2530  1.2720
H -12.7100 -1.7690  3.9050
H -5.2740 -6.5510  0.1590
H -6.4500 -6.3740  1.4740
H -4.7300 -6.6000  1.8470
H  1.4420  1.3570 -0.5000
H -0.2170  1.7780 -0.0580
H  0.4850 -0.6910 -0.6000
H  0.4000  1.5880  2.3200
H  1.2460  2.8660  1.5560
H  3.6330 -1.1120  3.3440
H  3.7510 -2.1700  1.9460
H  5.1650 -0.7720  0.7600
H  5.8680 -0.9260  2.3600
H  4.8850  4.7790  0.7420
H  5.2730  3.6940 -0.5260
H  2.9430  3.4930  0.6150
H  8.1970  0.5140  1.0180
H  7.6170  0.7960  2.6550
H  9.5370  2.3680  1.2460
H  6.9980  1.8690 -0.9420
H  6.6060  0.2300 -0.4750
H  5.3090  1.3740 -0.7590
H  0.0890 -0.4050  3.1840
H  1.1780 -1.7730  3.4930
H -0.3580 -2.0050  2.6450
H  1.9830 -2.4510 -0.0830
H  0.4020 -2.9230  0.5650
H  1.8450 -3.1680  1.5360
H  1.6830  0.8000  4.0890
H  2.4640  2.3570  3.8600
H  3.4260  0.9260  4.0850
H  6.9040  5.6900 -0.2920
H  7.6480  7.0340  0.5290
H  6.1650  6.4130  1.1670
H  9.0490  6.7790  2.0330
H  5.2860  1.2580  2.9750
H 10.7200  6.2930  3.2310
H  9.7850  4.9250  3.7110
H  7.9630  3.6420 -0.0610
H  2.9000 -0.2700  0.5340
H 11.8750  4.7960  1.4600
H 11.2150  3.4400  2.3410
H 13.0280  5.6270  3.4610
H 13.5980  2.7080  2.7650
H 14.7480  3.8500  3.4930
H 14.1520  4.1250  1.8490
H 12.1250  3.0300  4.7870
H 11.5940  4.6670  5.2580
H 13.2840  4.1940  5.4470
H -13.3480 -4.0860  4.8040
H -14.4200 -2.7370  5.2470
H -15.1050 -4.2490  4.6280
H 10.2220  1.6760  5.9410
H  8.4650  1.9420  5.7730
H  9.5780  3.3120  5.6310
H 11.6350  7.7380  1.6030
H 10.1380  8.5330  1.0430
H 11.6360  8.6840  0.1020
O -2.0330 -1.2530 -2.0830
C -1.8220 -1.2400 -0.6490
C -4.3070 -0.2980 -1.9320
C -2.9470 -0.2350 -2.6530
O -5.0100 -1.5210 -2.3480
O -3.8170  0.8970  0.1780
O -3.0600 -1.4150  1.5290
C -3.1920 -1.4780  0.0340
C -4.1600 -0.3640 -0.4060
O -5.2070 -2.1970  1.8210
C -3.8460 -2.3600  2.2970
C -6.2390 -2.6850  3.9640
C -6.2440 -3.0040  2.4540
O -7.1270 -3.6280  4.6420
O -4.8260 -2.4080  5.9290
O -4.1470 -0.5720  3.9920
C -3.8010 -1.9540  3.8050
C -4.8250 -2.8210  4.5680
O -7.4430 -2.6360  6.6900
C -8.1450 -3.0360  5.4850
C -9.3150 -3.0610  8.1570
C -8.2670 -2.0190  7.7280
O -10.2310 -2.4570  9.0560
O -10.8960 -2.4930  6.4060
O -8.4590 -5.3010  6.3120
C -9.1620 -4.1490  5.8490
C -10.0970 -3.6060  6.9460
O -6.4340 -0.3180 -3.8090
C -6.3920 -1.3980 -2.8340
C -8.8080  0.1080 -3.4090
C -7.7210 -0.1000 -4.4840
O -10.0770  0.1070 -4.0380
O -9.8460 -0.9030 -1.4230
O -7.1200  0.1700 -1.0420
C -7.4030 -1.0840 -1.6810
C -8.7810 -1.0280 -2.3660
O -11.5730 -2.8080  4.2270
C -12.0450 -2.8640  5.5940
C -12.3000 -0.4820  3.8630
C -11.1420 -1.4890  3.7370
O -13.4160 -0.8210  3.0430
O -13.5770 -1.8000  7.1660
C -10.6610 -1.6490  2.2870
C -13.1910 -1.8310  5.7920
C -12.7160 -0.4360  5.3460
C -5.9990 -4.4720  2.0720
C  0.2820  1.3770 -1.5010
C  0.1020  0.2980 -0.4390
C  0.6800  0.6930  0.9500
C  2.1700  1.1490  0.7550
C  2.4020  2.2480 -0.3570
C  1.7620  1.7530 -1.6910
C  2.9090  1.5500  2.0540
C  4.4170  1.5640  1.7940
C  4.7240  2.6860  0.7700
C  3.9300  2.4660 -0.5350
C  6.2540  2.7290  0.4470
C  6.5110  3.7020 -0.7350
C  5.9490  3.0370 -2.0220
C  4.5060  2.6280 -1.7510
C  7.0890  3.3810  1.5430
C  8.3680  3.7990  0.8120
C  8.0320  3.9970 -0.7060
C  6.8400  1.3000  0.1970
C -0.2220  1.6850  1.7280
C  0.6560 -0.6000  1.8070
C  1.8400  3.6610 -0.0380
C  6.0000  5.1580 -0.6350
C  8.1380  5.4020 -1.3950
O  4.8870  5.5230 -0.2680
O  6.9180  6.0620 -1.0020
C  8.0770  5.2330 -2.9430
C  9.3560  6.3120 -0.9970
C 10.7590  5.6540 -0.9870
O -1.3280  0.0890 -0.3180
C 11.2940  5.1420 -2.3410
C 12.7310  4.5830 -2.3180
C 12.8740  3.3740 -1.3820
C 13.7690  5.6490 -1.9410
O -13.7840  0.4990  5.5610
C -13.3800  1.8640  5.5380
O -9.2290 -1.4060  2.3130
S -8.7340  0.0420  2.1210
O -7.3110  0.0360  2.4110
O -8.9970  0.3920  0.7380
O -9.4680  0.8620  3.0570
Na -5.1380  0.4040  2.0820
O  8.7930  5.0080  1.4580
O 10.1900  3.9710  2.8590
C  9.6810  5.0150  2.4600
C 10.0660  6.3550  3.0490
O  9.4240  7.4830 -1.8750
O 10.2570  8.8100 -0.2730
C  9.8600  8.6680 -1.4280
C  9.8640  9.8270 -2.4020
H -1.1220 -2.0090 -0.3470
H -4.8650  0.6050 -2.1860
H -3.0970 -0.4220 -3.7170
H -2.5200  0.7600 -2.5240
H -2.8470  0.9680  0.0660
H -3.5970 -2.4350 -0.2990
H -5.1360 -0.6450 -0.0260
H -3.4880 -3.3720  2.1560
H -6.5660 -1.6520  4.0920
H -7.2240 -2.7360  2.0630
H -5.6970 -2.6390  6.3080
H -4.2400 -0.4750  4.9540
H -2.8080 -2.1320  4.2190
H -4.5200 -3.8670  4.5200
H -8.6380 -2.1990  5.0080
H -8.8020 -3.8890  8.6510
H -8.7630 -1.1270  7.3400
H -7.6510 -1.7500  8.5870
H -10.9470 -2.0910  8.5170
H -7.5910 -5.2660  5.8870
H -9.7480 -4.4280  4.9740
H -10.7280 -4.4240  7.2970
H -6.6790 -2.3300 -3.3050
H -8.6400  1.0640 -2.9090
H -7.6630  0.7890 -5.1130
H -7.9730 -0.9620 -5.1030
H -10.7240 -0.0110 -3.3280
H -9.5790 -0.3100 -0.6860
H -7.8260  0.3540 -0.3810
H -7.4020 -1.8810 -0.9380
H -8.9340 -1.9670 -2.9000
H -12.4060 -3.8530  5.8450
H -11.9250  0.4990  3.5670
H -10.3200 -1.1020  4.3400
H -14.1410 -0.2380  3.2990
H -14.1120 -1.0030  7.2720
H -11.1630 -0.9400  1.6240
H -10.8630 -2.6630  1.9440
H -14.0540 -2.1130  5.1880
H -11.8520 -0.1560  5.9530
H -5.9460 -4.5580  0.9860
H -6.8330 -5.0780  2.4260
H -5.0820 -4.8580  2.5110
H -0.0960  0.9880 -2.4470
H -0.3170  2.2500 -1.2500
H  0.6210 -0.5960 -0.7910
H  1.8140  2.5370 -2.4460
H  2.3060  0.8770 -2.0480
H  2.5750  2.5150  2.4330
H  2.7310  0.8140  2.8340
H  4.7040  0.5810  1.4240
H  4.9430  1.7650  2.7280
H  5.9130  3.7520 -2.8290
H  6.5200  2.1610 -2.2920
H  3.9560  2.5140 -2.6480
H  7.3100  2.7030  2.3670
H  6.5730  4.2630  1.9310
H  9.1070  2.9990  0.8960
H  6.1820  0.7280 -0.4580
H  7.8270  1.3310 -0.2600
H  6.9370  0.7540  1.1360
H  0.2750  2.0350  2.6320
H -1.1530  1.1980  2.0220
H -0.4950  2.5380  1.1180
H  1.3280 -1.3510  1.3900
H -0.3500 -1.0170  1.8400
H  0.9480 -0.3960  2.8360
H  2.1840  4.0100  0.9310
H  0.7600  3.6960 -0.0770
H  2.2250  4.3450 -0.7960
H  8.2580  4.2030 -3.2460
H  8.8120  5.8450 -3.4610
H  7.1050  5.5530 -3.3190
H  9.1580  6.6710  0.0090
H  4.4220  3.6260  1.2100
H 11.4540  6.3950 -0.5950
H 10.7510  4.8270 -0.2810
H  8.5930  3.2530 -1.2700
H  2.6800  0.2540  0.3950
H 11.2600  5.9590 -3.0640
H 10.6420  4.3490 -2.7040
H 12.9600  4.2460 -3.3310
H 12.7500  3.6730 -0.3410
H 13.8660  2.9360 -1.5000
H 12.1280  2.6190 -1.6320
H 14.7740  5.2480 -2.0810
H 13.6590  5.9480 -0.8990
H 13.6530  6.5250 -2.5810
H -12.6120  2.0460  6.2920
H -12.9970  2.1430  4.5550
H -14.2410  2.4950  5.7610
H  9.1800  6.8230  3.4730
H 10.4630  6.9910  2.2580
H 10.8190  6.2110  3.8230
H  8.8470 10.0000 -2.7480
H 10.4980  9.5730 -3.2500
H 10.2450 10.7170 -1.9050
O  0.1490  0.7710 -2.6680
C  0.9780 -0.4310 -2.6500
C -1.4360 -0.6560 -1.3410
C -1.2170  0.6580 -2.1030
O -2.7800 -0.7550 -0.7540
O -2.1870 -2.1120 -3.1970
O  0.9870 -2.9060 -3.0590
C  0.1690 -1.6680 -3.1030
C -1.1290 -1.8400 -2.2820
O -0.7130 -4.3670 -3.8690
C  0.7060 -3.9730 -4.0150
C  0.0630 -5.4570 -1.7990
C -1.0250 -5.4190 -2.8880
O -0.3120 -6.2810 -0.6690
O  2.4660 -5.7920 -1.5250
O  3.0190 -4.8580 -3.9120
C  1.6430 -5.1970 -3.7940
C  1.3820 -5.9290 -2.4470
O  1.3070 -6.8380  0.9090
C  0.2510 -5.8810  0.6010
C  1.1760 -6.0310  3.2560
C  1.4310 -7.2240  2.3170
O  2.0850 -4.9800  2.9450
O -1.1200 -6.0690  4.1450
O -1.6650 -6.9750  1.6470
C -0.8560 -5.7960  1.6790
C -0.2700 -5.5140  3.0890
O -2.1420  0.6940  0.9920
C -2.9490 -0.4660  0.6600
C -1.9130  0.0540  3.3940
C -2.1950  1.1840  2.3820
O -2.1130  0.5100  4.7260
O -4.0900 -1.2300  3.6820
O -1.3670 -2.2540  1.3800
C -2.6560 -1.6630  1.6170
C -2.7190 -1.2340  3.1050
O -2.3900 -4.5960  5.4000
C -2.4360 -5.4870  4.2700
C -4.8060 -5.0240  5.9110
C -3.6500 -3.9900  5.8380
O -6.0230 -4.3340  6.1590
O -3.1680 -7.4440  5.5440
C -3.4010 -3.3150  7.2000
C -3.5080 -6.5850  4.4570
C -4.8860 -5.9520  4.6750
O -4.5200 -2.5820  7.6780
C -2.4410 -5.2150 -2.3390
C  3.4160  0.8550 -1.1040
C  2.9160 -0.5950 -1.1010
C  3.3040 -1.5050  0.1330
C  4.2210 -0.6890  1.1410
C  4.2040  0.8270  1.3040
C  3.2590  1.4720  0.2790
C  5.1400 -1.8280  1.8050
C  6.5360 -1.4970  1.0630
C  6.8790  0.1000  0.9130
C  5.7140  1.1930  1.0140
C  7.9320  0.4480 -0.2250
C  8.0730  1.9930 -0.4820
C  7.5360  2.8270  0.7180
C  6.0940  2.4760  0.9650
C  9.3730  0.0460  0.2550
C 10.3100  1.2770  0.2150
C  9.5620  2.0770 -0.8330
C  7.5800 -0.2910 -1.5450
C  3.7230 -2.8360 -0.5630
C  2.0730 -1.8730  0.9970
C  3.7890  1.2790  2.7230
C  7.5600  2.7100 -1.7320
C  9.7530  3.4690 -1.4690
O  6.4800  2.5330 -2.2900
O  8.4620  3.6150 -2.1760
C 10.8190  3.4180 -2.5820
C  9.9940  4.6770 -0.4890
C 11.4430  5.1700 -0.2760
O  1.4760 -0.5880 -1.2990
C 12.3660  4.2150  0.4950
C 13.7850  4.7290  0.6170
C 14.2550  5.1970  1.7820
C 14.6500  4.7010 -0.6260
C -1.1790  2.3250  2.5460
O  0.0880  1.9520  2.0250
O -5.2170  0.7260  4.2810
C -5.0930 -0.2690  3.2560
C -6.5150 -1.0740  5.4960
C -6.0510  0.3960  5.4610
O -7.4690 -1.2670  6.5310
O -6.2730 -1.8650  1.8470
C -6.4370 -0.9450  2.9270
C -7.1050 -1.5840  4.1650
C -5.2830  0.7450  6.7480
O -4.0600  0.0280  6.8620
O -4.9270 -4.0270  2.9130
S -5.5810 -5.2740  3.1790
O -5.4190 -6.2510  2.1510
O -7.0930 -5.0400  3.4930
O -7.7870 -5.3550  4.6310
O 10.3850  1.9510  1.4780
O 11.0890  2.2560  3.5410
C 11.1610  1.5960  2.5150
C 12.1420  0.4380  2.4280
O  9.2060  5.8230 -0.9320
O  8.4370  6.3580  1.0960
C  8.4760  6.5830 -0.1100
C  7.6890  7.7250 -0.7170
O -8.5190 -1.3360  4.1380
C -9.2220 -2.3450  3.4170
H  1.8130 -0.2740 -3.3200
H -0.7290 -0.6860 -0.5160
H -1.3830  1.4960 -1.4280
H -1.9390  0.7150 -2.9190
H -1.9940 -2.9740 -3.5970
H -0.0950 -1.4860 -4.1450
H -1.0030 -2.6990 -1.6290
H  0.8560 -3.5770 -5.0120
H  0.1940 -4.4480 -1.4140
H -1.0140 -6.3660 -3.4310
H  2.2360 -6.3000 -0.7260
H  3.3590 -4.9310 -3.0050
H  1.4010 -5.8950 -4.5950
H  1.2730 -6.9910 -2.6740
H  0.7180 -4.9060  0.5120
H  1.3210 -6.3410  4.2920
H  0.7040 -8.0110  2.5300
H  2.4330 -7.6210  2.4840
H  2.9820 -5.3270  2.9240
H -1.6650 -7.2890  0.7330
H -1.4940 -4.9560  1.4020
H -0.2540 -4.4330  3.2480
H -3.9860 -0.1860  0.7610
H -0.8570 -0.2040  3.2910
H -3.1900  1.5890  2.5570
H -2.9980  0.2630  5.0530
H -0.7340 -1.5430  1.2170
H -3.4170 -2.4230  1.4380
H -2.2190 -2.0250  3.6660
H -2.6570 -4.9020  3.3870
H -4.6070 -5.6700  6.7690
H -3.9020 -3.2220  5.1090
H -6.7660 -4.7340  5.6200
H -2.2040 -7.5080  5.5410
H -3.1370 -4.0850  7.9250
H -2.5500 -2.6390  7.1000
H -3.5290 -7.1870  3.5470
H -5.4870 -6.7800  5.0220
H -5.3240 -3.0710  7.4140
H -2.4850 -4.3440 -1.6870
H -2.7410 -6.0920 -1.7640
H -3.1390 -5.0820 -3.1650
H  2.8560  1.4440 -1.8300
H  4.4660  0.8790 -1.3920
H  3.3330 -1.0390 -2.0080
H  2.2270  1.3350  0.5990
H  3.4480  2.5430  0.2190
H  5.2500 -1.9260  2.9250
H  4.8610 -2.8450  1.5730
H  6.4540 -1.9410  0.0780
H  7.3530 -2.0020  1.5780
H  8.0900  2.6660  1.6300
H  7.5810  3.8860  0.5220
H  5.4110  3.2780  1.0890
H  9.7810 -0.7170 -0.4090
H  9.3650 -0.3770  1.2590
H 11.3140  1.0170 -0.1270
H  6.5200 -0.1610 -1.7640
H  7.7970 -1.3560 -1.4710
H  8.1460  0.0900 -2.3930
H  3.7240 -3.6870  0.1160
H  4.6940 -2.7320 -1.0430
H  2.9940 -3.0950 -1.3320
H  1.3500 -2.4420  0.4110
H  2.3750 -2.4780  1.8520
H  1.5960 -0.9650  1.3660
H  2.7930  0.9090  2.9680
H  3.7680  2.3670  2.7860
H  4.4870  0.9180  3.4780
H 10.5310  2.7000 -3.3510
H 11.7930  3.1370 -2.1850
H 10.8860  4.3950 -3.0620
H  9.6300  4.3860  0.4950
H  7.3910  0.2990  1.8450
H 11.8880  5.4380 -1.2330
H 11.3940  6.0910  0.3070
H  9.7010  1.4400 -1.7090
H  4.9190 -0.5920  1.8960
H 12.3870  3.2400  0.0340
H 11.9540  4.0680  1.4840
H 13.6620  5.2280  2.6610
H 15.2420  5.5670  1.8910
H 14.2950  5.3960 -1.3740
H 14.6680  3.7180 -1.0740
H 15.6750  4.9690 -0.4100
H -1.0850  2.5930  3.6000
H -1.5430  3.1960  1.9990
H -0.0430  1.6540  1.1160
H -4.7560  0.2420  2.3730
H -5.6430 -1.6900  5.6980
H -6.9360  1.0290  5.3980
H -8.2640 -1.5770  6.0700
H -5.8230 -2.6610  2.1920
H -7.0930 -0.1420  2.5900
H -6.9190 -2.6580  4.1510
H -5.9130  0.5380  7.6150
H -5.0600  1.8120  6.7300
H -4.2460 -0.8660  7.2110
H 12.8720  0.6400  1.6470
H 11.6060 -0.4830  2.2110
H 12.6570  0.3370  3.3830
H  8.3810  8.4170 -1.1930
H  7.1270  8.2350  0.0640
H  7.0070  7.3230 -1.4650
H -8.8520 -2.4200  2.3940
H -9.1010 -3.3140  3.9070
H -10.2840 -2.1010  3.3910
O -2.1790 -0.0870 -1.4140
C -2.2680 -0.5340 -0.0440
C -3.9450  1.6350 -1.1510
C -2.5210  1.3130 -1.6270
O -4.9240  0.9670 -2.0150
O -3.4580  2.1020  1.1850
O -3.7990 -0.5800  1.9990
C -3.6770 -0.2510  0.5470
C -4.1330  1.2040  0.3150
O -3.7930 -2.8930  1.6620
C -3.2070 -1.8240  2.4560
C -5.8020 -2.5780  3.1380
C -5.0540 -3.4830  2.1290
O -7.0120 -3.2490  3.6210
O -5.3920 -0.9490  4.8910
O -2.7620 -1.1270  4.7900
C -3.4210 -2.0810  3.9660
C -4.9160 -2.1760  4.3380
O -8.0210 -1.6160  4.9710
C -8.1910 -2.4240  3.7700
C -10.5140 -1.1890  4.8490
C -9.2480 -1.2880  5.7290
O -10.4480  0.0440  4.1510
O -11.0300 -1.8440  2.5170
O -9.4580 -4.1800  4.9540
C -9.4640 -3.2930  3.8310
C -10.7020 -2.3760  3.8580
O -6.8250  2.0900 -1.2800
C -6.0530  1.7650 -2.4480
C -8.5170  2.9330 -2.9510
C -7.9860  2.9840 -1.4980
O -7.8210  3.8730 -3.7630
O -8.7760  1.6350 -5.0030
O -6.9380 -0.3960 -3.1790
C -6.9070  0.9990 -3.4900
C -8.3480  1.5440 -3.5940
O -9.8680 -2.9540  0.8090
C -11.1880 -2.7650  1.4140
C -10.4960 -1.4320 -1.1140
C -9.3840 -1.9550 -0.1850
O -10.7140 -2.4080 -2.1200
O -13.5200 -2.0900  1.0750
C -8.5440 -0.8170  0.4330
C -12.2680 -2.2940  0.4080
C -11.8120 -1.0700 -0.4000
O -9.2530 -0.0130  1.3610
C -5.9090 -3.8030  0.9010
C  0.8000 -0.2690 -0.6310
C  0.1100 -0.4490  0.7280
C  0.9380  0.1350  1.9080
C  2.4140 -0.3300  1.6980
C  3.1470  0.3530  0.3650
C  2.3000 -0.6340 -0.6200
C  3.2540 -0.5590  2.9920
C  4.7470 -0.4430  2.6870
C  4.9510  1.0100  2.2950
C  3.9490  1.4060  1.2350
C  6.3700  1.6280  2.0970
C  6.2460  3.1400  1.6490
C  4.7670  3.6790  1.7810
C  3.8040  2.7380  1.0880
C  7.0650  1.7040  3.5030
C  7.2150  3.1850  3.9110
C  7.3590  3.7430  2.5110
C  7.2020  0.7650  1.1260
C  0.8200  1.6700  1.9970
C  0.3150 -0.4220  3.2100
C  3.8870  0.9310 -0.9360
C  6.7680  3.7280  0.3340
C  7.5930  5.1610  1.9690
O  6.6400  3.2460 -0.7870
O  7.3350  4.9450  0.5380
C  9.0790  5.5480  2.0920
C  6.6850  6.2940  2.5540
C  6.9740  6.6940  4.0230
O -1.2270  0.1320  0.7100
C  7.8660  7.9390  4.2260
C  8.2570  8.2380  5.6880
C  9.1550  7.1480  6.2910
C  7.0340  8.4540  6.5910
C -9.0610  2.6510 -0.4590
O -8.4180  2.5500  0.8050
O -8.9370  0.6550 -7.1000
C -9.1450  0.4020 -5.6840
C -11.0370  2.0320 -6.9030
C -10.0680  1.2820 -7.8450
O -12.1070  2.6270 -7.6240
O -10.8070 -0.5270 -4.1140
C -10.6130 -0.0280 -5.4330
C -11.6190  1.0860 -5.8190
C -9.5100  2.2090 -8.9330
O -8.5250  1.5170 -9.6800
O -13.5170 -1.3860 -2.3520
S -13.0870 -0.3780 -1.4360
O -14.1100  0.1110 -0.5650
O -12.4120  0.8130 -2.2220
O -11.1920  1.4010 -2.4290
O  6.0520  3.6940  4.6040
O  6.7720  2.9570  6.5850
C  5.9060  3.5190  5.9240
C  4.6480  4.0560  6.5740
O  6.7060  7.4670  1.6900
O  5.8930  9.2720  0.7170
C  5.6840  8.2920  1.4210
C  4.2910  8.0570  1.9830
O -12.8450  0.5320 -6.3350
C -13.6620 -0.0700 -5.3340
H -2.0800 -1.6000 -0.0270
H -4.1070  2.7120 -1.2230
H -2.4350  1.5350 -2.6900
H -1.8090  1.9330 -1.0770
H -3.1790  1.5790  1.9500
H -4.3710 -0.9010  0.0150
H -5.1950  1.2550  0.5520
H -2.1440 -1.7890  2.2600
H -6.1020 -1.6700  2.6110
H -4.7960 -4.4180  2.6300
H -6.3520 -1.0550  5.0410
H -3.4630 -0.4950  5.0220
H -2.9700 -3.0540  4.1600
H -5.0100 -2.9530  5.0980
H -8.2680 -1.7580  2.9230
H -11.3850 -1.1520  5.5050
H -9.0940 -0.3370  6.2400
H -9.4010 -2.0610  6.4830
H -10.4700 -0.1750  3.2010
H -8.5460 -4.4720  5.0770
H -9.4720 -3.9170  2.9420
H -11.5610 -2.9670  4.1760
H -5.6910  2.6910 -2.8810
H -9.5770  3.1970 -2.9540
H -7.6390  3.9990 -1.3010
H -8.1360  3.7200 -4.6660
H -6.0790 -0.5910 -2.7760
H -6.4090  1.1320 -4.4510
H -9.0040  0.8480 -3.0790
H -11.5100 -3.7160  1.8200
H -10.1090 -0.5340 -1.5920
H -8.6920 -2.5130 -0.8180
H -10.9010 -1.9310 -2.9530
H -14.0050 -1.3480  0.6770
H -7.6810 -1.2550  0.9310
H -8.1690 -0.1900 -0.3780
H -12.4000 -3.1110 -0.3040
H -11.5180 -0.3590  0.3570
H -8.9610  0.9180  1.3020
H -6.8480 -4.2690  1.2030
H -6.1160 -2.8880  0.3480
H -5.3640 -4.4900  0.2540
H  0.2910 -0.8890 -1.3680
H  0.6930  0.7720 -0.9380
H -0.0120 -1.5200  0.8990
H  2.5320 -0.6450 -1.6900
H  2.4480 -1.6950 -0.4120
H  2.9840  0.1800  3.7480
H  3.0460 -1.5450  3.4140
H  5.0260 -1.1080  1.8690
H  5.3290 -0.6900  3.5740
H  4.4510  3.8110  2.8040
H  4.6600  4.6430  1.3050
H  3.1010  3.1610  0.4150
H  8.0610  1.2630  3.4460
H  6.5220  1.1620  4.2780
H  8.1130  3.3540  4.5110
H  7.3400 -0.2370  1.5340
H  6.6840  0.6810  0.1700
H  8.1810  1.2100  0.9520
H  1.0750  2.1230  1.0410
H  1.4890  2.0530  2.7660
H -0.2030  1.9600  2.2400
H  0.7900  0.0100  4.0890
H  0.4100 -1.5070  3.2490
H -0.7430 -0.1600  3.2570
H  4.3900  0.1410 -1.5000
H  4.7420  1.5990 -0.8280
H  3.1920  1.4710 -1.5830
H  9.2310  6.5420  1.6700
H  9.7010  4.8540  1.5260
H  9.3970  5.5410  3.1340
H  5.6700  5.9240  2.5490
H  4.5920  1.5290  3.1760
H  6.0150  6.8900  4.5020
H  7.4240  5.8520  4.5400
H  8.2800  3.2510  2.1790
H  2.2980 -1.3950  1.5110
H  7.3440  8.8130  3.8330
H  8.7820  7.8330  3.6450
H  8.8300  9.1690  5.6810
H  8.6040  6.2180  6.4280
H  9.5230  7.4760  7.2650
H 10.0110  6.9700  5.6410
H  6.4770  7.5260  6.7160
H  6.3820  9.2140  6.1580
H  7.3610  8.7970  7.5730
H -9.5270  1.6980 -0.7090
H -9.8310  3.4250 -0.4430
H -7.4760  2.4240  0.6160
H -8.4680 -0.3860 -5.3760
H -10.4780  2.8250 -6.4040
H -10.6140  0.4710 -8.3300
H -12.8610  2.0390 -7.4500
H -11.0650  0.2350 -3.5220
H -10.7820 -0.8620 -6.1140
H -11.8290  1.6950 -4.9360
H -9.0590  3.0820 -8.4590
H -10.3180  2.5380 -9.5900
H -8.0310  0.9890 -9.0390
H  3.7810  3.5990  6.1000
H  4.6110  5.1350  6.4380
H  4.6580  3.8160  7.6360
H  4.3380  8.0220  3.0690
H  3.8970  7.1220  1.5910
H  3.6420  8.8770  1.6770
H -13.1890 -0.9680 -4.9340
H -14.6190 -0.3560 -5.7690
H -13.8450  0.6290 -4.5150
C  7.8500  5.0650  1.8910
C  9.2120  5.5390  2.5040
C  9.5030  5.0520  3.9430
C 10.9140  5.4400  4.4230
C 11.1540  5.1460  5.9150
C 12.5310  5.6910  6.3170
C 11.1060  3.6430  6.2260
O -10.3690  1.9290  1.8630
C -10.0260  0.5460  2.0560
C -12.6250  1.3260  0.9450
C -11.8150  2.2370  1.9010
O -12.3810  1.6430 -0.4200
O -10.4080 -1.7310  1.2350
C -12.0450  3.7220  1.5930
C -10.7640 -0.3600  1.0540
C -12.2820 -0.1640  1.1830
O -11.5580  4.5290  2.6530
O -2.1910 -0.4320 -1.4160
C -1.9590 -1.1640 -0.1830
C -3.5580  1.0910  0.0630
C -3.1530  0.6860 -1.3650
O -4.5640  2.0910  0.0150
O -4.0990  0.2490  2.2530
O -3.1170 -2.2750  1.7440
C -3.2930 -1.4250  0.5450
C -4.0780 -0.1210  0.8670
O -4.7110 -3.8550  0.9740
C -3.4320 -3.6980  1.6730
C -5.6960 -2.8590  3.0140
C -5.9420 -3.7500  1.7740
O -6.9070 -2.5910  3.7980
O -3.8710 -2.3310  4.5390
O -2.3010 -4.3590  3.7700
C -3.5550 -4.2710  3.1010
C -4.5600 -3.4180  3.9140
O -6.6270 -0.2430  3.5120
C -7.6120 -1.3320  3.5540
C -8.3090  1.4130  4.4450
C -7.1180  1.1460  3.5020
O -8.9310  2.6350  4.0770
O -10.3720  0.2330  3.4310
O -8.0510 -1.1890  5.9500
C -8.6580 -1.1000  4.6620
C -9.3440  0.2620  4.5120
C -7.0550 -3.2360  0.8600
C  0.7570  1.0850 -0.0160
C  0.3490 -0.3810  0.2150
C  1.2400 -1.1790  1.2390
C  2.6040 -0.4350  1.4300
C  2.5020  1.0670  1.8860
C  1.1930  1.6950  1.3150
C  3.7370 -1.1640  2.1900
C  5.0690 -0.5000  1.8030
C  5.1080  1.0550  1.9190
C  3.8120  1.7490  1.4270
C  6.3690  1.6930  1.2510
C  6.2960  3.2410  1.3460
C  5.1270  3.6880  0.4330
C  3.8550  2.9080  0.7280
C  7.6920  1.4320  1.9680
C  8.6030  2.4780  1.3190
C  7.7360  3.7510  1.0370
C  6.4960  1.1930 -0.2270
C  1.4700 -2.5770  0.6150
C  0.5280 -1.4690  2.5830
C  2.4170  1.2750  3.4230
C  6.0850  3.8910  2.7300
O  5.2510  3.5790  3.5750
O  6.8880  4.9240  2.9470
C  7.4070  6.2620  1.0160
O -1.0450 -0.3940  0.6170
O 10.3320  5.2730  1.5950
O 10.6540  7.3920  0.9630
C 11.0140  6.2190  0.9460
C 12.2270  5.7830  0.1530
O -12.9350 -1.0070  0.2240
C -14.3190 -1.2270  0.4710
O  9.7830  2.6620  2.0970
O 11.8620  2.3070  2.7490
C 10.9460  1.9990  1.9990
C 11.1540  0.8890  0.9800
H  9.1570  6.6220  2.6210
H  8.7740  5.5120  4.6110
H  9.3730  3.9770  4.0200
H 11.0560  6.5080  4.2490
H 11.6540  4.8970  3.8310
H 10.3920  5.6560  6.5090
H 13.3130  5.1930  5.7420
H 12.7040  5.5180  7.3790
H 12.5760  6.7640  6.1270
H 11.8070  3.1050  5.5850
H 10.1030  3.2530  6.0590
H 11.3700  3.4680  7.2700
H -8.9680  0.4180  1.8990
H -13.6840  1.4770  1.1550
H -12.1520  2.0500  2.9220
H -12.6900  0.8920 -0.9450
H -11.0710 -2.2420  0.7500
H -13.1130  3.9060  1.4710
H -11.5380  3.9790  0.6600
H -10.4600 -0.0480  0.0550
H -12.5760 -0.4470  2.1960
H -10.6110  4.3770  2.7550
H -1.4900 -2.1090 -0.4240
H -2.6750  1.4910  0.5660
H -2.7030  1.5460 -1.8610
H -4.0460  0.3950 -1.9190
H -4.6650  2.4190  0.9160
H -4.9080 -0.0750  2.6810
H -3.8940 -1.9790 -0.1750
H -5.1090 -0.2960  0.5560
H -2.6540 -4.2070  1.1170
H -5.3510 -1.9120  2.6210
H -6.1990 -4.7590  2.1050
H -3.5360 -1.7420  3.8420
H -2.2380 -3.5560  4.3090
H -3.9520 -5.2810  2.9980
H -5.0010 -4.0520  4.6840
H -8.1040 -1.3920  2.5930
H -7.8940  1.5230  5.4490
H -7.3750  1.4250  2.4820
H -6.2950  1.7920  3.8110
H -9.5730  2.4400  3.3710
H -7.2870 -1.7750  5.8560
H -9.4090 -1.8860  4.5760
H -9.9200  0.4190  5.4250
H -6.8470 -2.2100  0.5600
H -8.0140 -3.2890  1.3740
H -7.1030 -3.8630 -0.0310
H  1.5790  1.1390 -0.7310
H -0.0920  1.6360 -0.4220
H  0.3990 -0.8650 -0.7620
H  0.3760  1.5120  2.0140
H  1.2490  2.7770  1.2510
H  3.5800 -1.1350  3.2670
H  3.7940 -2.2100  1.8940
H  5.2560 -0.7990  0.7750
H  5.8650 -0.9200  2.4170
H  4.8950  4.7290  0.5920
H  5.3800  3.6010 -0.6140
H  2.9830  3.3840  0.3670
H  8.0580  0.4190  1.8070
H  7.6020  1.6270  3.0390
H  8.9270  2.1000  0.3490
H  5.5100  1.1310 -0.6920
H  6.9450  0.2000 -0.2620
H  7.1010  1.8550 -0.8440
H  2.0860 -2.4960 -0.2810
H  0.5150 -3.0280  0.3430
H  1.9560 -3.2470  1.3230
H  0.1030 -0.5580  2.9960
H -0.2990 -2.1640  2.4350
H  1.2220 -1.9030  3.3020
H  2.3590  2.3420  3.6420
H  1.5420  0.8040  3.8610
H  3.2820  0.9040  3.9640
H  7.2980  7.1550  1.6340
H  6.4580  6.0930  0.5260
H  8.1540  6.4610  0.2470
H  5.1850  1.2450  2.9770
H  2.9770 -0.3600  0.4070
H  7.8440  3.9930 -0.0200
H 12.9160  5.2700  0.8220
H 12.7120  6.6570 -0.2800
H 11.9110  5.1010 -0.6330
H -14.7120 -1.9090 -0.2840
H -14.8800 -0.2930  0.4150
H -14.4630 -1.6820  1.4530
H 11.0820  1.3020 -0.0240
H 10.4010  0.1170  1.1240
H 12.1440  0.4580  1.1230
C  3.6380  0.5790 -1.5380
C  4.8170  1.1890 -2.4000
C  5.4430  0.3340 -3.5320
C  6.1690 -0.9590 -3.1150
C  7.3900 -0.7670 -2.1930
C  8.4950  0.0800 -2.8370
C  7.9620 -2.1400 -1.8200
O -1.2340  4.7050  0.4970
C -1.0100  3.3490  0.0460
C -0.5650  5.7380 -1.6020
C -1.6470  5.6820 -0.5070
O  0.7100  6.1570 -1.1200
O -0.2730  1.9470 -1.7450
C -1.8750  7.0340  0.2000
C -0.0720  3.2600 -1.1960
C -0.4220  4.3480 -2.2460
O -0.7120  7.5150  0.8500
O -4.7890 -2.8320  6.6450
C -4.0760 -1.8770  7.4610
C -6.4540 -3.2280  8.3620
C -5.4670 -3.8960  7.3860
O -6.9510 -4.2140  9.2490
O -6.8020 -1.4510  9.9700
O -6.2610 -0.4690  7.4620
C -5.1330 -1.0660  8.2770
C -5.8020 -2.1000  9.1960
O -5.2610  1.4320  6.6140
C -5.9160  0.2080  6.2430
C -5.5730  2.3240  4.3360
C -4.5930  2.0930  5.5190
O -4.7230  2.2890  3.1230
O -7.8390  1.8280  3.5510
O -7.9040  1.6130  6.2900
C -7.1970  0.6440  5.5070
C -6.7010  1.2600  4.1880
O -5.6620  1.1850  1.2890
C -5.3690  2.5190  1.8310
C -3.5650  0.8800  0.1730
C -4.5370  0.2530  1.1760
O -4.2060  0.9020 -1.0960
O -2.3130  2.8830 -0.3730
O -3.9690  4.4830  1.3770
C -4.3700  3.2100  0.8600
C -3.1550  2.2870  0.6620
C -4.0390  3.4030  6.0750
C -2.7100 -1.2970  4.3300
C -2.2820 -1.5320  5.7790
C -0.9530 -0.8340  6.2050
C  0.1290 -1.0210  5.0810
C -0.3510 -0.6150  3.6290
C -1.5960 -1.4870  3.2860
C  1.5030 -0.3820  5.3940
C  2.5500 -0.9020  4.4090
C  2.1780 -0.3490  3.0170
C  0.7870 -0.8590  2.6010
C  3.2350 -0.7760  1.9480
C  2.7310 -0.3810  0.5330
C  1.5510 -1.3430  0.1950
C  0.5480 -1.3000  1.3420
C  4.5250  0.0220  2.0400
C  5.1200 -0.0790  0.6330
C  3.9780 -0.4310 -0.3880
C  3.6220 -2.2860  2.0720
C -0.4870 -1.5850  7.4800
C -1.1310  0.6300  6.6920
C -0.7040  0.8850  3.4350
C  2.3420  1.0970  0.2690
O  1.6190  1.7960  0.9760
O  2.9070  1.6120 -0.8400
C  2.6470 -0.0240 -2.5710
O -3.3700 -0.9930  6.5750
O  4.2920  2.3830 -3.0650
O  6.0640  3.6540 -2.5500
C  4.9390  3.5540 -3.0340
C  4.2430  4.7540 -3.6410
O  0.5770  4.5320 -3.2700
C  0.8380  3.3980 -4.0870
O  5.6910  1.2200  0.4000
O  7.6110  0.7390  1.4350
C  6.9190  1.5490  0.8240
C  7.4300  2.9380  0.5080
H  5.6410  1.4660 -1.7650
H  4.6830  0.0750 -4.2670
H  6.1540  0.9660 -4.0640
H  6.5070 -1.4590 -4.0250
H  5.4570 -1.6290 -2.6360
H  7.0820 -0.2750 -1.2750
H  8.7930 -0.3490 -3.7950
H  9.3640  0.1170 -2.1790
H  8.1490  1.1030 -2.9910
H  8.7970 -2.0160 -1.1290
H  8.3140 -2.6590 -2.7130
H  7.1980 -2.7450 -1.3310
H -0.6070  2.7370  0.8420
H -0.8920  6.4360 -2.3740
H -2.5910  5.3940 -0.9720
H  1.3390  5.8950 -1.8060
H -1.2250  1.7780 -1.6780
H -2.6690  6.9190  0.9390
H -2.1980  7.7690 -0.5390
H  0.9680  3.3990 -0.9020
H -1.3740  4.0860 -2.7100
H  0.0460  7.0900  0.4100
H -3.3850 -2.3720  8.1310
H -7.2790 -2.8070  7.7840
H -6.0160 -4.5400  6.6990
H -4.7430 -4.4940  7.9410
H -7.4400 -3.7440  9.9380
H -7.2180 -0.8030  9.3830
H -4.6390 -0.3070  8.8840
H -5.0550 -2.5360  9.8620
H -5.3210 -0.4160  5.5900
H -6.0490  3.2960  4.4740
H -3.7560  1.4960  5.1640
H -8.4210  2.1240  4.2660
H -7.3070  1.8360  7.0200
H -7.8420 -0.2080  5.2900
H -6.3190  0.4430  3.5750
H -6.2660  3.1180  1.9310
H -2.6680  0.2620  0.1070
H -4.8840 -0.7110  0.8010
H -4.0510  0.1140  2.1400
H -5.1460  1.0470 -0.9320
H -3.0180  4.5850  1.2010
H -4.8410  3.3610 -0.1110
H -2.6380  2.1880  1.6180
H -3.3400  3.1850  6.8820
H -4.8540  4.0150  6.4640
H -3.5200  3.9460  5.2840
H -3.5170 -1.9960  4.1070
H -3.1350 -0.3040  4.2400
H -2.1670 -2.6110  5.9060
H -2.0060 -1.2040  2.3190
H -1.3030 -2.5370  3.2570
H  1.4580  0.7060  5.3610
H  1.8350 -0.6690  6.3890
H  2.5460 -1.9920  4.4300
H  3.5340 -0.5360  4.7030
H  1.0060 -1.0110 -0.6690
H  1.9010 -2.3570  0.0680
H -0.4110 -1.6210  1.0340
H  5.2160 -0.3690  2.7880
H  4.2980  1.0630  2.2790
H  5.8670 -0.8760  0.6110
H  2.7280 -2.9030  2.1690
H  4.2390 -2.4560  2.9550
H  4.1880 -2.6350  1.2110
H -0.2440 -2.6230  7.2500
H -1.2710 -1.5720  8.2360
H  0.3880 -1.1110  7.9220
H -1.6170  1.2450  5.9480
H -1.7590  0.6620  7.5840
H -0.1730  1.0770  6.9500
H -0.7600  1.0680  2.3630
H -1.6570  1.1560  3.8680
H  0.0810  1.5150  3.8470
H  2.8810 -1.0680 -2.7800
H  2.6640  0.5340 -3.5060
H  1.6180  0.0810 -2.2480
H  2.1520  0.7290  3.0870
H  0.3140 -2.0960  5.0470
H  4.1360 -1.4350 -0.7760
H  4.8970  5.6230 -3.5800
H  3.3240  4.9410 -3.0880
H  4.0040  4.5390 -4.6800
H  1.4570  3.6970 -4.9330
H -0.0930  2.9730 -4.4650
H  1.3810  2.6410 -3.5190
H  6.6320  3.6590  0.6800
H  7.7250  2.9750 -0.5390
H  8.2830  3.1660  1.1450
C  4.3410 -0.4030 -0.4900
C  5.1120  0.7280 -1.2670
C  4.7150  0.8420 -2.7630
C  5.4850  1.9180 -3.5590
C  5.2530  1.9260 -5.0840
C  3.7880  2.2100 -5.4410
C  5.7080  0.6280 -5.7650
O -0.3380  2.1840 -1.0320
C -1.6530  1.9510 -1.5460
C  0.1950  3.9240 -2.6730
C  0.2070  3.5320 -1.1820
O  1.1550  3.2060 -3.4400
O -3.0090  2.0060 -3.5390
C  1.6310  3.5230 -0.6100
C -1.6770  2.2550 -3.0700
C -1.2000  3.7160 -3.2980
O  1.6050  3.2740  0.7850
O -3.9940 -2.0920  7.7660
C -3.9450 -0.7100  8.1910
C -5.9010 -2.5950  9.1680
C -4.4820 -3.0370  8.7680
O -6.3120 -3.3500 10.2930
O -7.3340 -0.7350  9.7570
O -6.3340 -0.4890  7.2020
C -5.4200 -0.2310  8.3850
C -5.9780 -1.0930  9.5290
O -5.8380  1.3890  5.9700
C -5.8700 -0.0480  5.9160
C -5.9400  1.6120  3.5520
C -5.1800  1.9990  4.8450
O -5.0350  1.8920  2.4410
O -7.1760 -0.2160  2.4490
O -8.1430  0.2310  5.0820
C -6.8930 -0.4170  4.8200
C -6.2740  0.0970  3.5030
O -6.3160  2.7530  0.7050
C -5.2970  3.1020  1.6830
C -4.7690  1.9430 -0.9530
C -6.0270  1.5910 -0.1460
O -5.1010  2.9720 -1.8810
O -2.5130  2.9070 -0.8620
O -2.9720  3.8520  1.8160
C -4.0200  3.5170  0.9060
C -3.6000  2.3690 -0.0280
C -5.1650  3.5020  5.1260
C -2.2790 -0.9510  5.2680
C -2.0150 -0.3550  6.6490
C -1.0490  0.8690  6.6420
C  0.2160  0.5540  5.7640
C -0.0820 -0.0600  4.3380
C -0.9870 -1.3130  4.5210
C  1.2120  1.7310  5.6260
C  2.5580  1.2120  5.1140
C  2.3490  0.6540  3.6830
C  1.2640 -0.4560  3.6710
C  3.6710  0.0410  3.1280
C  3.3620 -0.6570  1.7710
C  2.6270 -1.9830  2.0870
C  1.4250 -1.6110  2.9670
C  4.7410  1.0520  2.6820
C  5.6580  0.1280  1.8760
C  4.7180 -0.7480  1.0050
C  4.3050 -0.9190  4.1990
C -0.6110  1.0330  8.1220
C -1.7220  2.2270  6.3090
C -0.7670  0.8950  3.3160
C  2.4940  0.0800  0.7300
O  1.3730  0.5540  0.8930
O  2.9760  0.0030 -0.4860
C  4.3920 -1.7480 -1.2470
O -3.3190  0.0640  7.1450
O  4.7470  2.0100 -0.6430
O  6.7190  3.0260 -0.9270
C  5.5620  3.0620 -0.5170
C  5.0220  4.3050  0.1580
O -1.0340  4.1000 -4.6760
C -2.2330  4.2190 -5.4310
O  6.6520  0.8780  1.1640
O  7.9360 -0.9320  0.8970
C  7.7920  0.2830  0.7730
C  8.8930  1.1280  0.1660
H  6.1790  0.5230 -1.2270
H  4.9150 -0.1090 -3.2460
H  3.6450  1.0480 -2.8270
H  6.5540  1.7900 -3.3770
H  5.2040  2.9010 -3.1820
H  5.8560  2.7400 -5.4940
H  3.4710  3.1420 -4.9730
H  3.1430  1.4010 -5.0960
H  3.6820  2.3080 -6.5220
H  5.6750  0.7530 -6.8480
H  5.0550 -0.2010 -5.4940
H  6.7320  0.3950 -5.4720
H -1.9590  0.9280 -1.3660
H  0.4350  4.9860 -2.7430
H -0.3760  4.2650 -0.6240
H  0.8800  3.3230 -4.3600
H -3.6390  2.5160 -2.9970
H  2.0980  4.4890 -0.7990
H  2.2100  2.7430 -1.1090
H -0.9900  1.5880 -3.5910
H -1.8990  4.3970 -2.8110
H  1.2800  2.3570  0.8790
H -3.3890 -0.6040  9.1150
H -6.5720 -2.7900  8.3290
H -4.5190 -4.0420  8.3480
H -3.8300 -3.0340  9.6430
H -7.1270 -2.9440 10.6150
H -7.7230 -0.5780  8.8850
H -5.4410  0.8180  8.6800
H -5.3970 -0.9150 10.4360
H -4.9160 -0.4860  5.6660
H -6.8750  2.1720  3.4990
H -4.1520  1.6500  4.7560
H -8.0590  0.0170  2.7680
H -7.9960  0.7680  5.8740
H -7.0350 -1.4960  4.7590
H -5.3420 -0.4420  3.3290
H -5.6210  3.9150  2.3200
H -4.4630  1.0560 -1.5100
H -6.8630  1.4010 -0.8210
H -5.8490  0.6980  0.4550
H -5.7900  3.5100 -1.4690
H -2.1370  3.7410  1.3430
H -4.2340  4.3900  0.2900
H -3.2810  1.5190  0.5770
H -4.6850  3.6790  6.0890
H -6.1850  3.8850  5.1610
H -4.5960  4.0190  4.3540
H -2.8630 -1.8630  5.3960
H -2.8840 -0.2660  4.6820
H -1.5730 -1.1440  7.2620
H -1.2700 -1.7180  3.5490
H -0.4460 -2.0750  5.0840
H  0.8280  2.5090  4.9680
H  1.3940  2.1850  6.5970
H  2.9110  0.4580  5.8150
H  3.2730  2.0340  5.0830
H  2.2530 -2.4090  1.1640
H  3.2570 -2.6850  2.6110
H  0.6720 -2.3530  2.9320
H  5.2680  1.5030  3.5230
H  4.3110  1.8240  2.0440
H  6.1750 -0.5250  2.5780
H  3.5290 -1.4730  4.7290
H  4.8730 -0.3510  4.9360
H  4.9650 -1.6660  3.7620
H -0.0560  0.1560  8.4580
H -1.4850  1.1540  8.7620
H  0.0170  1.9120  8.2560
H -2.1230  2.2410  5.3060
H -2.5440  2.4260  6.9970
H -1.0110  3.0470  6.4020
H -0.7980  0.3770  2.3570
H -1.7830  1.1490  3.5830
H -0.1910  1.8070  3.1870
H  3.8620 -1.6760 -2.1960
H  3.8920 -2.5300 -0.6770
H  5.4290 -2.0380 -1.4230
H  2.0430  1.4790  3.0550
H  0.7490 -0.2230  6.3160
H  5.1140 -1.7620  1.0710
H  4.4750  4.8920 -0.5760
H  5.8500  4.8860  0.5600
H  4.3490  4.0140  0.9620
H -2.0080  4.7010 -6.3830
H -2.9680  4.8230 -4.8960
H -2.6520  3.2350 -5.6430
H  8.6950  1.2590 -0.8960
H  9.8520  0.6330  0.3090
H  8.9020  2.1030  0.6510
C  5.0110 -0.8420  1.0400
C  6.1560 -0.5390 -0.0090
C  5.6910  0.0720 -1.3520
C  5.3740 -1.0500 -2.3630
C  4.3770 -0.6290 -3.4550
C  2.9360 -0.7790 -2.9450
C  4.5450 -1.5170 -4.6940
O -0.0610  3.5750 -2.0050
C -0.9530  3.9360 -0.9380
C  1.9260  3.5180 -0.5490
C  1.1200  2.7830 -1.6410
O  2.6340  4.6510 -1.0480
O -1.1110  5.1740  1.1240
C  1.9290  2.6020 -2.9330
C -0.1820  4.8010  0.0960
C  1.0410  3.9950  0.6210
O  1.1050  1.9940 -3.9110
O -4.9810 -1.8760  6.8160
C -5.3210 -0.4790  6.9630
C -7.0840 -2.6330  7.7440
C -5.5530 -2.7690  7.8230
O -7.6570 -3.3140  8.8450
O -8.9530 -1.1050  7.5710
O -7.3110 -0.9510  5.3670
C -6.8530 -0.3420  6.6790
C -7.5480 -1.1590  7.7790
O -6.9630  0.9020  4.0710
C -6.6420 -0.4900  4.1880
C -6.3020  0.9680  1.7280
C -6.1460  1.6080  3.1350
O -5.0870  1.3230  0.9860
O -6.8590 -1.1170  0.5450
O -8.5890 -0.8080  2.7540
C -7.2100 -1.1570  2.9180
C -6.3570 -0.5860  1.7650
O -5.4160  2.0950 -1.1950
C -5.1290  2.5250  0.1720
C -3.1120  1.8910 -1.8830
C -4.4640  1.1560 -1.8250
O -3.3090  3.0600 -2.6710
O -1.3390  2.6870 -0.2880
O -3.3610  3.4660  1.5710
C -3.7180  3.1770  0.2170
C -2.7210  2.1860 -0.4190
C -6.5900  3.0680  3.2250
C -2.8810 -0.8060  4.6900
C -3.1140  0.0710  5.9180
C -2.3880  1.4530  5.8570
C -0.8900  1.2670  5.4170
C -0.6690  0.3440  4.1560
C -1.3870 -1.0140  4.4000
C -0.0990  2.5850  5.2310
C  1.4050  2.3030  5.1260
C  1.6800  1.4290  3.8720
C  0.8590  0.1320  3.9830
C  3.2100  1.1030  3.7340
C  3.4220 -0.0810  2.7500
C  2.8640 -1.3630  3.4280
C  1.4190 -1.0870  3.8070
C  4.0040  2.2230  3.0670
C  5.1560  1.5250  2.3330
C  4.9210 -0.0230  2.3670
C  3.8920  0.8470  5.1180
C -2.4280  1.9900  7.3100
C -3.1320  2.5370  5.0400
C -1.1610  0.9140  2.7890
C  2.8650 -0.0510  1.3150
O  1.8430  0.5140  0.9270
O  3.6860 -0.6730  0.4490
C  5.2570 -2.3410  1.3520
O -4.5590  0.2780  5.9820
O  7.1640  0.3300  0.5910
O  8.8550 -0.4700 -0.6260
C  8.4460  0.3220  0.2170
C  9.3770  1.3170  0.8780
O  1.9500  4.7460  1.4560
C  1.4180  5.2530  2.6710
O  5.0890  2.0520  0.9810
O  6.6310  3.6230  1.3970
C  5.8420  3.1010  0.6120
C  5.7430  3.5970 -0.8150
H  6.6380 -1.4790 -0.2840
H  4.8230  0.7110 -1.2030
H  6.4860  0.6870 -1.7740
H  4.9690 -1.9220 -1.8470
H  6.3170 -1.3530 -2.8230
H  4.5590  0.4090 -3.7430
H  2.7800 -0.1770 -2.0510
H  2.7250 -1.8210 -2.7010
H  2.2340 -0.4510 -3.7130
H  4.3820 -2.5640 -4.4350
H  5.5500 -1.4010 -5.1020
H  3.8240 -1.2230 -5.4590
H -1.8030  4.4890 -1.3160
H  2.6540  2.8140 -0.1460
H  0.8450  1.7960 -1.2650
H  2.7940  5.1890 -0.2570
H -1.7280  4.4400  1.2880
H  2.8120  1.9960 -2.7400
H  2.2460  3.5810 -3.2970
H  0.1930  5.7050 -0.3840
H  0.6820  3.1170  1.1570
H  0.2570  2.4550 -3.8540
H -5.0910 -0.1250  7.9610
H -7.4240 -3.0890  6.8120
H -5.2690 -3.8010  7.6120
H -5.2040 -2.4940  8.8200
H -8.5940 -3.0750  8.8600
H -9.0880 -1.1610  6.6150
H -7.1600  0.7010  6.7600
H -7.3090 -0.7340  8.7550
H -5.5810 -0.6810  4.2380
H -7.2180  1.3320  1.2600
H -5.1000  1.5380  3.4250
H -7.8220 -1.1290  0.6280
H -8.7990 -0.2150  3.4900
H -7.0980 -2.2410  2.9530
H -5.3360 -0.9460  1.8970
H -5.8750  3.2270  0.5210
H -2.3550  1.2500 -2.3380
H -4.7950  0.9080 -2.8340
H -4.3840  0.2380 -1.2400
H -4.2620  3.2090 -2.7250
H -3.3550  2.6290  2.0490
H -3.7180  4.1060 -0.3530
H -2.7930  1.2430  0.1240
H -6.5500  3.3880  4.2670
H -7.6150  3.1690  2.8670
H -5.9270  3.7080  2.6460
H -3.3250 -1.7830  4.8750
H -3.3990 -0.3840  3.8340
H -2.7390 -0.4780  6.7850
H -1.2940 -1.6500  3.5190
H -0.9330 -1.5170  5.2550
H -0.4460  3.1360  4.3600
H -0.2430  3.2270  6.0980
H  1.7020  1.7920  6.0420
H  1.9500  3.2440  5.0470
H  2.7980 -2.1640  2.7090
H  3.4320 -1.6410  4.3040
H  0.8530 -1.9790  3.8750
H  4.3820  2.9580  3.7790
H  3.3690  2.7420  2.3480
H  6.1050  1.7440  2.8270
H  3.3140  0.1320  5.7040
H  3.9580  1.7710  5.6930
H  4.9070  0.4700  5.0160
H -1.8710  1.3320  7.9780
H -3.4590  2.0460  7.6620
H -2.0040  2.9900  7.3770
H -3.1720  2.2720  3.9950
H -4.1520  2.6610  5.4040
H -2.6360  3.5030  5.1280
H -2.2370  0.8970  2.6900
H -0.8090  1.9270  2.6280
H -0.7440  0.2810  2.0040
H  4.6750 -2.7220  2.1770
H  6.3020 -2.4960  1.6260
H  5.0290 -2.9410  0.4700
H  1.3640  1.9670  2.9930
H -0.4150  0.7510  6.2530
H  5.5530 -0.4680  3.1340
H  9.0300  2.3260  0.6600
H 10.3870  1.1800  0.4950
H  9.3600  1.1580  1.9540
H  2.2350  5.5890  3.3090
H  0.8560  4.4810  3.1910
H  0.7660  6.1050  2.4740
H  5.6070  4.6770 -0.8080
H  4.8920  3.1310 -1.3070
H  6.6560  3.3370 -1.3450
C  5.0460 -2.5450 -1.5050
C  6.0260 -2.3560 -2.7190
C  7.4440 -2.9640 -2.5790
C  7.5290 -4.4960 -2.4380
C  8.9730 -5.0270 -2.4940
C  8.9440 -6.5610 -2.4700
C  9.8340 -4.5310 -1.3210
O -7.5280  6.7020  0.5310
C -6.2500  7.2070  0.0840
C -8.2850  6.0920 -1.7180
C -8.1130  5.6130 -0.2650
O -9.2620  7.1190 -1.8440
O -5.0190  8.0860 -1.7610
C -9.4420  5.2230  0.3940
C -6.3490  7.7180 -1.3790
C -6.9410  6.5970 -2.2790
O -9.2040  4.8550  1.7420
O -2.3040 -1.7790  7.7330
C -1.7710 -0.4880  8.0960
C -3.7510 -1.9130  9.6620
C -2.6810 -2.6520  8.8410
O -4.0010 -2.6440 10.8480
O -4.3620  0.1850 10.7090
O -4.1410  0.4450  7.9760
C -2.9010  0.3220  8.8040
C -3.2980 -0.4880 10.0480
O -5.1090  2.1890  6.8250
C -4.0430  1.2240  6.7650
C -5.4050  2.2300  4.4020
C -5.2170  3.0760  5.6830
O -5.4000  3.1540  3.2180
O -4.4960  0.2970  3.1780
O -5.5580 -0.4060  5.7510
C -4.3060  0.2650  5.5740
C -4.3090  1.1360  4.3090
O -3.2870  4.1870  3.1810
C -4.1810  3.3110  2.4160
C -4.0590  6.2430  2.1750
C -3.7730  5.5360  3.5040
O -2.8350  6.4310  1.4780
O -5.3370  6.0780  0.0890
O -5.5790  3.1950  0.4490
C -4.5760  3.9960  1.0810
C -5.0920  5.4170  1.3790
C -6.4280  3.9670  5.9660
C -0.8280 -1.0790  4.9200
C -0.2720 -0.3330  6.1310
C  0.6490  0.8550  5.7370
C  1.7620  0.3190  4.7670
C  1.2380 -0.5030  3.5230
C  0.2970 -1.6380  4.0330
C  2.7950  1.3730  4.3030
C  4.0230  0.6600  3.7340
C  3.5970 -0.1090  2.4580
C  2.4590 -1.1030  2.7740
C  4.8130 -0.8890  1.8550
C  4.3230 -1.8220  0.7160
C  3.5170 -2.9790  1.3690
C  2.4590 -2.3630  2.2760
C  5.7900  0.0020  1.0970
C  6.5280 -0.9790  0.1820
C  5.5980 -2.2140 -0.0750
C  5.6260 -1.6470  2.9550
C  1.3120  1.3310  7.0560
C -0.1280  2.0950  5.2230
C  0.4770  0.3140  2.4400
C  3.5130 -1.2190 -0.4560
O  2.5720 -0.4360 -0.3720
O  3.9370 -1.6350 -1.6560
C  4.4480 -3.9850 -1.5170
O -1.4170  0.1810  6.8670
O  5.4300 -2.8980 -3.9430
O  6.4230 -1.3850 -5.2630
C  5.6640 -2.3440 -5.1390
C  4.9750 -2.9530 -6.3420
O -7.2510  7.0070 -3.6240
C -6.1310  7.2810 -4.4560
O  6.8210 -0.2360 -1.0090
O  8.8750  0.3410 -0.3500
C  7.9880  0.3940 -1.1960
C  8.1860  1.1330 -2.5020
H  6.1420 -1.2850 -2.8610
H  8.0150 -2.6710 -3.4620
H  7.9340 -2.5070 -1.7230
H  6.9650 -4.9510 -3.2540
H  7.0810 -4.8030 -1.4930
H  9.4360 -4.7050 -3.4310
H  8.4930 -6.9180 -1.5440
H  9.9600 -6.9530 -2.5450
H  8.3670 -6.9360 -3.3170
H 10.8190 -4.9960 -1.3630
H  9.3620 -4.7850 -0.3710
H  9.9720 -3.4520 -1.3790
H -5.8960  8.0030  0.7260
H -8.6010  5.2400 -2.3210
H -7.4750  4.7290 -0.2730
H -9.1170  7.4990 -2.7230
H -4.4260  7.4130 -1.3990
H -9.8900  4.3890 -0.1460
H -10.1230  6.0760  0.3640
H -7.0020  8.5890 -1.4380
H -6.2450  5.7570 -2.3020
H -8.7230  5.5910  2.1370
H -0.9090 -0.5850  8.7450
H -4.6630 -1.8480  9.0660
H -3.0990 -3.5830  8.4560
H -1.8150 -2.8730  9.4660
H -4.5450 -2.0780 11.4110
H -4.9360  0.5410 10.0150
H -2.5330  1.2980  9.1200
H -2.4430 -0.5600 10.7220
H -3.0890  1.7260  6.6680
H -6.3690  1.7250  4.4840
H -4.3270  3.6970  5.5760
H -5.1590 -0.3600  3.4330
H -5.7040 -0.4330  6.7070
H -3.5140 -0.4780  5.5020
H -3.3320  1.6150  4.2360
H -3.7110  2.3640  2.1860
H -4.4900  7.2220  2.3890
H -3.0090  6.0870  4.0560
H -4.6840  5.4880  4.1010
H -2.2850  5.6540  1.6320
H -6.1770  2.8890  1.1450
H -3.7130  4.0760  0.4200
H -6.0050  5.3290  1.9710
H -6.2440  4.5510  6.8680
H -7.3100  3.3450  6.1220
H -6.6090  4.6380  5.1270
H -1.4300 -1.9160  5.2740
H -1.4870 -0.4300  4.3490
H  0.3090 -1.0450  6.7220
H -0.1650 -2.1500  3.1880
H  0.8790 -2.3570  4.6110
H  2.3750  2.0620  3.5720
H  3.1370  1.9650  5.1490
H  4.4130 -0.0040  4.5030
H  4.7840  1.3990  3.4790
H  2.9820 -3.5360  0.6170
H  4.1580 -3.6190  1.9570
H  1.6620 -3.0350  2.4590
H  6.4850  0.5250  1.7560
H  5.2420  0.7340  0.4990
H  7.4310 -1.3320  0.6880
H  4.9510 -2.1710  3.6340
H  6.2200 -0.9490  3.5450
H  6.3130 -2.3780  2.5340
H  1.9640  0.5560  7.4610
H  0.5530  1.5670  7.8020
H  1.8970  2.2360  6.8980
H -0.8240  1.8320  4.4350
H -0.7150  2.5340  6.0300
H  0.5570  2.8560  4.8540
H  0.3460 -0.3360  1.5740
H -0.5040  0.6280  2.7670
H  1.0530  1.1780  2.1240
H  4.7860 -4.5700 -0.6630
H  4.7200 -4.5450 -2.4080
H  3.3590 -3.9410 -1.5150
H  3.2410  0.6140  1.7390
H  2.3250 -0.3930  5.3730
H  6.0800 -3.0890  0.3590
H  5.2730 -3.9960 -6.4300
H  5.2600 -2.4060 -7.2390
H  3.8970 -2.8940 -6.1970
H -5.6430  8.2070 -4.1500
H -6.4720  7.4020 -5.4840
H -5.4140  6.4590 -4.4180
H  7.4370  1.9190 -2.5820
H  8.0620  0.4350 -3.3290
H  9.1850  1.5660 -2.5280
C  7.5450  3.1180 -2.0320
C  7.7360  4.6230 -1.6830
C  9.1410  5.2610 -1.7900
C 10.1450  4.7980 -0.7210
C 11.5190  5.4180 -0.8730
C 11.9710  6.3300 -0.0010
C 12.3610  4.9690 -2.0490
O -9.8600 -2.5800  1.4140
C -8.9790 -2.8070  0.3050
C -10.4960 -0.3210  0.5450
C -10.9790 -1.6600  1.1520
O -9.8230  0.4870  1.5020
O -7.5420 -1.7720 -1.3710
C -11.7850 -1.4410  2.4400
C -8.4080 -1.4960 -0.2670
C -9.5460 -0.5380 -0.6570
O -12.3620 -2.6630  2.8710
O -2.6560  0.5860 -0.8130
C -2.1190 -0.7240 -0.4630
C -4.8700  0.1230  0.2010
C -3.6890  1.1020  0.0940
O -5.4590  0.0490 -1.0950
O -5.3150 -2.2200  0.9140
O -2.8230 -3.1050  0.0650
C -3.2680 -1.7440 -0.3200
C -4.3080 -1.2350  0.6880
O -2.5890 -3.6120 -2.2550
C -2.0870 -3.9130 -0.9080
C -4.5920 -4.8830 -1.4990
C -3.8220 -4.2880 -2.6980
O -5.8680 -5.4740 -1.9010
O -4.2970 -5.9670  0.6430
O -1.6570 -5.8020  0.6290
C -2.2470 -5.4240 -0.6090
C -3.7340 -5.8650 -0.6670
O -6.9610 -6.0290  0.0900
C -6.9990 -5.1370 -1.0580
C -9.4620 -5.8520  0.4010
C -8.0650 -5.9260  1.0520
O -10.3970 -5.3700  1.3550
O -9.7590 -3.5460 -0.6780
O -8.4540 -6.5450 -2.4230
C -8.3310 -5.2570 -1.8230
C -9.5260 -5.0010 -0.8930
C -3.4800 -5.3030 -3.7930
C -0.0850  1.4380  1.1030
C -0.0470 -0.0400  0.7140
C  0.9330 -0.8730  1.5920
C  2.3510 -0.1990  1.5470
C  2.4100  1.3410  1.8520
C  1.3170  2.0520  1.0090
C  3.4720 -1.0240  2.2390
C  4.7560 -0.2500  2.5770
C  5.0320  1.0070  1.7270
C  3.8000  1.8470  1.4270
C  5.9810  0.8350  0.4760
C  6.0000  2.1270 -0.4230
C  5.4130  3.3600  0.3380
C  4.0220  3.0210  0.8120
C  7.4680  0.7300  0.9730
C  8.2990  1.8960  0.3880
C  7.4660  2.1270 -0.8580
C  5.6000 -0.4230 -0.3430
C  1.0200 -2.2840  0.9610
C  0.3580 -1.1070  3.0130
C  2.2100  1.7100  3.3410
C  5.4130  2.2160 -1.8310
O  4.3170  1.7960 -2.1970
O  6.2320  2.9190 -2.6520
C  8.5700  2.6530 -3.0810
O -1.3970 -0.5780  0.7800
O -9.0020  0.7310 -1.0510
C -9.8160  1.4600 -1.9610
O  8.3260  3.0370  1.2590
O  9.0280  4.2390  2.9630
C  9.1580  3.2240  2.2940
C 10.2610  2.2320  2.6270
H  7.0900  5.1880 -2.3570
H  7.3840  4.8170 -0.6730
H  9.5550  5.1000 -2.7840
H  9.0290  6.3400 -1.6720
H 10.2430  3.7240 -0.7300
H  9.7470  5.0480  0.2530
H 11.3960  6.6580  0.8280
H 12.9280  6.7780 -0.0900
H 11.9450  5.3090 -2.9880
H 12.4370  3.8910 -2.0930
H 13.3700  5.3550 -1.9930
H -8.1490 -3.3990  0.6500
H -11.3730  0.2240  0.1930
H -11.6300 -2.1530  0.4260
H -9.2660  1.0890  0.9870
H -6.8900 -1.0450 -1.3950
H -12.5760 -0.7140  2.2550
H -11.1220 -1.0510  3.2140
H -7.8260 -1.0340  0.5320
H -10.0970 -0.9970 -1.4800
H -11.6520 -3.3070  2.9820
H -1.4370 -1.0460 -1.2390
H -5.5990  0.4940  0.9230
H -4.0410  2.0630 -0.2850
H -3.2470  1.2560  1.0800
H -4.7880  0.3390 -1.7270
H -4.8350 -3.0320  1.1320
H -3.7620 -1.8160 -1.2880
H -3.7940 -1.0680  1.6360
H -1.0410 -3.6360 -0.8610
H -4.8400 -4.0400 -0.8590
H -4.4490 -3.5110 -3.1410
H -5.2450 -6.1740  0.5300
H -2.4040 -5.8380  1.2490
H -1.7090 -5.9400 -1.4020
H -3.7740 -6.8450 -1.1440
H -6.8770 -4.1200 -0.7120
H -9.7340 -6.8730  0.1250
H -7.8990 -5.0590  1.6910
H -8.0360 -6.8080  1.6940
H -10.4230 -4.4020  1.2790
H -7.5600 -6.8330 -2.6460
H -8.3280 -4.5010 -2.6090
H -10.4130 -5.3320 -1.4350
H -4.3970 -5.7510 -4.1760
H -2.8290 -6.0860 -3.4110
H -2.9710 -4.7880 -4.6090
H -0.7440  1.9670  0.4150
H -0.4890  1.5460  2.1070
H  0.2860 -0.1050 -0.3240
H  1.6220  2.0230 -0.0400
H  1.2500  3.0980  1.3100
H  3.1070 -1.4560  3.1670
H  3.7380 -1.8520  1.5810
H  5.6110 -0.9250  2.5510
H  4.6730  0.0820  3.6120
H  6.0070  3.6600  1.1870
H  5.3440  4.2270 -0.3030
H  3.2570  3.7200  0.5890
H  7.9030 -0.2090  0.6260
H  7.5390  0.7310  2.0610
H  9.3170  1.5930  0.1360
H  4.5610 -0.3520 -0.6640
H  5.7200 -1.3260  0.2530
H  6.2200 -0.5240 -1.2320
H  1.4190 -2.2250 -0.0520
H  0.0320 -2.7410  0.9250
H  1.6590 -2.9370  1.5550
H  1.0240 -1.7180  3.6170
H -0.5960 -1.6320  2.9480
H  0.1760 -0.1700  3.5280
H  1.1640  1.7230  3.6300
H  2.5940  2.7140  3.5270
H  2.7270  1.0280  4.0100
H  9.5730  2.6190 -2.6580
H  8.5540  3.3340 -3.9320
H  8.3100  1.6620 -3.4540
H  5.5840  1.6430  2.4100
H  2.6200 -0.2160  0.4900
H  7.6200  1.1830 -1.3880
H -9.3160  2.3950 -2.2150
H -10.7840  1.6930 -1.5160
H -9.9620  0.8860 -2.8780
H 10.9560  2.1720  1.7920
H  9.8270  1.2550  2.8260
H 10.7920  2.5780  3.5130
C  7.6520  3.9100 -2.6210
C  7.2590  2.8380 -3.6710
C  8.4280  2.0080 -4.2440
C  7.8120  0.8900 -5.1090
C  8.9840  0.1060 -5.6700
C  9.4960 -0.9450 -5.0140
C  9.5550  0.5640 -6.9990
O -9.8050 -7.1220 -0.0880
C -9.8150 -5.9790 -0.9670
C -10.5810 -8.6770 -1.8130
C -9.5330 -8.4190 -0.7110
O -11.9050 -8.8230 -1.3010
O -10.7770 -5.0300 -2.9630
C -9.5710 -9.4860  0.3890
C -10.8550 -6.1790 -2.1080
C -10.5700 -7.5230 -2.8340
O -9.0830 -10.7270 -0.1060
O -0.8130  0.9850  6.3900
C -0.7630  0.7020  4.9710
C -1.4560 -1.2930  7.0000
C -0.5000 -0.1230  7.3040
O -2.7640 -1.0060  7.4720
O -2.4800 -2.6590  5.3070
O -1.8200 -0.6800  3.2150
C -1.8470 -0.3670  4.6700
C -1.5110 -1.6290  5.4950
O -3.0710 -2.5480  2.7160
C -3.0540 -1.0950  2.5910
C -4.1720 -2.8550  0.5390
C -4.1290 -3.2860  2.0270
O -5.3990 -3.3970 -0.0490
O -4.2970 -0.8880 -0.9530
O -1.7160 -1.2590  0.5810
C -2.9470 -0.7280  1.0860
C -4.1950 -1.3200  0.4000
O -5.8120 -2.8350 -2.2540
C -5.2940 -3.9040 -1.4040
C -8.1150 -3.5700 -2.1310
C -7.1780 -2.3630 -1.9680
O -8.1690 -3.9380 -3.5050
O -8.4840 -5.9280 -1.5510
O -5.7650 -6.1980 -0.7100
C -6.2080 -5.1470 -1.5680
C -7.6570 -4.7520 -1.2430
C -5.4200 -3.0650  2.8310
C  0.7910  0.9260  2.3840
C  1.4840  0.8010  3.7440
C  2.1240  2.1240  4.2690
C  3.1040  2.6210  3.1440
C  2.4360  2.7830  1.7200
C  1.7860  1.4210  1.3160
C  3.9640  3.8670  3.4870
C  5.0370  4.1520  2.4170
C  4.2850  4.4690  1.1010
C  3.5850  3.1610  0.7500
C  5.2250  5.0030 -0.0370
C  6.0370  3.8970 -0.7800
C  5.1740  2.6460 -1.1760
C  4.0100  2.3760 -0.2540
C  4.4010  5.5370 -1.2580
C  5.2840  5.4570 -2.5370
C  6.4980  4.7130 -1.9910
C  6.0220  6.2180  0.5340
C  2.9460  1.7430  5.5250
C  1.1390  3.2120  4.7620
C  1.3590  3.9000  1.5930
C  7.4270  3.4080 -0.3700
O  7.7710  3.0940  0.7650
O  8.2590  3.2950 -1.4410
C  8.6850  4.8690 -3.2470
O  0.5730  0.1550  4.7140
O -11.5490 -7.9010 -3.8190
C -11.5560 -7.1240 -5.0100
O  4.6210  4.6720 -3.5540
O  3.4980  6.4410 -4.3300
C  3.7370  5.2390 -4.3840
C  3.0520  4.3490 -5.3990
H  6.5640  2.1340 -3.2330
H  6.7490  3.3350 -4.4970
H  9.0750  2.6280 -4.8640
H  9.0100  1.5670 -3.4320
H  7.2410  1.3200 -5.9220
H  7.2160  0.2360 -4.4860
H  9.1110 -1.2740 -4.0820
H 10.3150 -1.5050 -5.3860
H 10.3780 -0.0860 -7.2620
H  9.8960  1.5820 -6.8790
H  8.7640  0.4950 -7.7330
H -10.0490 -5.0760 -0.4180
H -10.3060 -9.5970 -2.3320
H -8.5400 -8.4440 -1.1630
H -12.4810 -8.7930 -2.0770
H -9.8520 -4.8940 -3.2390
H -10.5950 -9.5940  0.7510
H -8.9430 -9.1530  1.2160
H -11.8600 -6.2310 -1.6880
H -9.5820 -7.4790 -3.2950
H -9.2530 -11.4140  0.5460
H -0.9600  1.5940  4.3950
H -1.0890 -2.1740  7.5280
H -0.6390  0.1990  8.3360
H  0.5330 -0.4430  7.1640
H -3.3240 -1.7060  7.1120
H -2.5860 -2.7820  4.3430
H -2.8200  0.0080  4.9880
H -0.5360 -2.0040  5.1810
H -3.9200 -0.6340  3.0480
H -3.2720 -3.2370  0.0530
H -3.9190 -4.3580  2.0420
H -4.8320 -1.5330 -1.4460
H -1.1230 -1.3180  1.3420
H -2.9490  0.3540  0.9530
H -5.0790 -0.9490  0.9170
H -4.2740 -4.1630 -1.6630
H -9.1150 -3.2680 -1.8150
H -7.4590 -1.5790 -2.6740
H -7.2460 -1.9700 -0.9530
H -7.3140 -3.7240 -3.9000
H -6.4880 -6.8340 -0.6490
H -6.1720 -5.5000 -2.5980
H -7.7190 -4.4670 -0.1910
H -6.2150 -3.6850  2.4180
H -5.7330 -2.0230  2.8060
H -5.2500 -3.3630  3.8660
H  0.4490 -0.0640  2.0880
H -0.0800  1.5720  2.4410
H  2.3210  0.1190  3.5760
H  2.5620  0.6600  1.2310
H  1.2760  1.5180  0.3560
H  3.3410  4.7500  3.6180
H  4.4920  3.6970  4.4240
H  5.6830  3.2820  2.2910
H  5.6370  4.9900  2.7650
H  4.7350  2.7630 -2.1520
H  5.7990  1.7630 -1.1420
H  3.5330  1.4600 -0.4880
H  4.0630  6.5610 -1.0950
H  3.5120  4.9200 -1.4010
H  5.5740  6.4520 -2.8840
H  6.9040  5.8710  1.0740
H  5.3940  6.7880  1.2200
H  6.3360  6.9240 -0.2340
H  3.7460  1.0500  5.2650
H  2.3030  1.2620  6.2640
H  3.3790  2.6260  5.9940
H  0.3460  3.3910  4.0450
H  1.6590  4.1480  4.9570
H  0.6780  2.9100  5.7010
H  0.3790  3.5620  1.9060
H  1.2900  4.1770  0.5400
H  1.6340  4.7700  2.1830
H  9.5860  4.3260 -3.5260
H  8.9960  5.6310 -2.5320
H  8.2620  5.3530 -4.1280
H  3.5680  5.2540  1.2880
H  3.8370  1.8180  3.0370
H  7.0730  5.5430 -1.5950
H -11.9600 -6.1300 -4.8190
H -12.1950 -7.6110 -5.7480
H -10.5480 -7.0390 -5.4200
H  3.8060  3.8860 -6.0320
H  2.3740  4.9470 -6.0060
H  2.4950  3.5760 -4.8730
C  8.1120  3.1170 -1.1630
C  8.2980  4.6070 -0.7790
C  9.5780  4.9560  0.0130
C 10.7000  5.5930 -0.8240
C 11.9910  5.7490 -0.0450
C 13.0700  5.0030 -0.3200
C 12.0080  6.7790  1.0650
O -4.8220 -2.2400 12.8570
C -4.6930 -1.5730 11.5670
C -7.2170 -1.4610 13.1270
C -6.1710 -2.5710 13.3850
O -6.9910 -0.3090 13.9300
O -5.7990 -0.1050  9.8950
C -6.0690 -2.8820 14.8850
C -5.8230 -0.5480 11.2530
C -7.2240 -1.0530 11.6430
O -5.2390 -4.0110 15.0880
O -2.1560 -0.7280 -1.4560
C -1.9360 -1.5370 -0.2740
C -4.5490 -0.4390 -1.0040
C -3.2200  0.2530 -1.3220
O -4.9110 -1.2150 -2.1420
O -5.6690 -2.0410  0.3260
O -2.9240 -3.2040  1.2990
C -3.2140 -2.3130  0.1180
C -4.4260 -1.3490  0.2430
O -3.8360 -2.0940  3.1630
C -3.8810 -3.3190  2.3860
C -4.4330 -3.2790  5.2680
C -4.6700 -2.0510  4.3550
O -5.4110 -3.2920  6.3650
O -4.4090 -5.7530  5.2260
O -2.1840 -4.4110  3.7460
C -3.5350 -4.5240  3.2840
C -4.5480 -4.5750  4.4410
O -4.3380 -4.7980  7.7820
C -4.8830 -3.4600  7.6960
C -4.8580 -4.9840 10.2090
C -3.8180 -5.1810  9.0930
O -4.2530 -5.1670 11.4770
O -4.4200 -2.5870 10.5410
O -7.1450 -4.0290  8.4900
C -5.9850 -3.2420  8.7540
C -5.4470 -3.5630 10.1530
C -4.3920 -0.7400  5.0900
C -0.0560  1.2730  0.5000
C -0.1140 -0.2330  0.7530
C  0.6360 -0.6900  2.0400
C  2.0890 -0.0970  2.0070
C  2.2330  1.4330  1.6940
C  1.3990  1.7510  0.4280
C  3.0170 -0.4980  3.1750
C  4.4500 -0.4410  2.6420
C  4.8540  0.9040  1.9690
C  3.7110  1.7770  1.4420
C  6.0850  0.8110  0.9600
C  6.2680  2.1060  0.0880
C  5.5160  3.3090  0.7210
C  4.0640  2.9500  0.8930
C  7.4230  0.7620  1.7860
C  8.3540  1.9230  1.3600
C  7.7940  2.1290 -0.0300
C  5.9580 -0.4270  0.0300
C  0.7170 -2.2380  1.9690
C -0.1730 -0.3970  3.3260
C  1.7790  2.3660  2.8450
C  5.9900  2.2140 -1.4130
O  5.0050  1.7830 -2.0060
O  6.9530  2.9440 -2.0360
C  9.3340  2.6530 -1.9750
O -1.5050 -0.6430  0.7750
O -8.2000 -0.0190 11.4710
C -9.0340 -0.1910 10.3290
O  8.2050  3.0880  2.1900
O  8.6820  4.4300  3.8670
C  8.9230  3.3830  3.2810
C 10.0250  2.4670  3.7860
H  8.2670  5.2060 -1.6900
H  7.4630  4.9380 -0.1750
H  9.3110  5.6600  0.8030
H  9.9770  4.0680  0.5000
H 10.3780  6.5580 -1.1930
H 10.8830  5.0030 -1.7100
H 13.0790  4.2760 -1.0910
H 13.9790  5.1010  0.2180
H 11.3450  6.5030  1.8730
H 11.6970  7.7510  0.7050
H 12.9940  6.9000  1.4910
H -3.7790 -0.9950 11.6280
H -8.2030 -1.8610 13.3710
H -6.4970 -3.4860 12.8910
H -7.5830  0.3790 13.5970
H -6.4160  0.6340  9.8300
H -7.0610 -3.0860 15.2890
H -5.6480 -2.0180 15.4030
H -5.6110  0.3130 11.8880
H -7.4900 -1.9210 11.0420
H -4.4130 -3.8550 14.6140
H -1.1420 -2.2450 -0.4760
H -5.3150  0.3150 -0.8180
H -2.9690  0.9500 -0.5200
H -3.3080  0.8110 -2.2560
H -4.0990 -1.4060 -2.6300
H -5.9750 -2.1320 -0.5890
H -3.4240 -2.9880 -0.7100
H -4.2830 -0.7210  1.1240
H -4.8760 -3.4550  1.9850
H -3.4290 -3.2180  5.6910
H -5.7080 -2.0560  4.0150
H -4.4090 -5.4860  6.1640
H -1.7340 -3.8380  3.1110
H -3.6340 -5.4280  2.6840
H -5.5500 -4.5990  4.0090
H -4.0800 -2.7490  7.8530
H -5.6590 -5.7120 10.0700
H -2.9350 -4.5770  9.3090
H -3.5260 -6.2310  9.0580
H -3.9080 -4.3050 11.7480
H -7.1320 -4.2210  7.5420
H -6.2680 -2.1940  8.7010
H -6.2670 -3.5270 10.8580
H -3.3490 -0.7120  5.4060
H -5.0440 -0.6510  5.9590
H -4.5780  0.0950  4.4140
H -0.5450  1.4870 -0.4500
H -0.5940  1.7990  1.2870
H  0.3590 -0.7170 -0.1040
H  1.3860  2.8240  0.2440
H  1.8830  1.2790 -0.4300
H  2.8960  0.1600  4.0330
H  2.8250 -1.5150  3.5090
H  4.5240 -1.2650  1.9400
H  5.1430 -0.6530  3.4570
H  5.9160  3.6040  1.6790
H  5.5540  4.1840  0.0910
H  3.3580  3.6690  0.5670
H  7.9360 -0.1810  1.5920
H  7.2480  0.8160  2.8610
H  9.4020  1.6200  1.3200
H  6.1520 -1.3500  0.5740
H  6.6610 -0.3970 -0.8000
H  4.9500 -0.4620 -0.3900
H  1.3430 -2.5530  1.1330
H -0.2760 -2.6650  1.8340
H  1.1180 -2.6560  2.8910
H  0.4350 -0.5710  4.2130
H -1.0490 -1.0460  3.3730
H -0.5500  0.6190  3.3350
H  0.7400  2.2380  3.1170
H  1.8920  3.4090  2.5490
H  2.3880  2.2340  3.7360
H 10.2210  2.5960 -1.3440
H  9.5130  3.3500 -2.7940
H  9.1470  1.6730 -2.4140
H  5.1940  1.5010  2.8060
H  2.5200 -0.5530  1.1120
H  8.0770  1.1890 -0.5070
H -9.7210  0.6530 10.2560
H -9.6200 -1.1070 10.4220
H -8.4390 -0.2380  9.4150
H 10.8250  2.4250  3.0490
H  9.6200  1.4710  3.9560
H 10.4160  2.8630  4.7220
C -2.6130  6.9750  0.8650
C -3.2700  7.6800  2.0780
C -2.6750  9.0530  2.4790
C -3.1120  9.3980  3.9220
C -4.6290  9.5060  3.9640
C -5.3750  8.5730  4.5740
C -5.2730 10.7070  3.2950
O  3.8740 -4.2180  6.1660
C  4.8560 -4.1450  5.0980
C  3.8100 -1.7820  6.5020
C  2.9760 -3.0670  6.3130
O  4.5910 -1.7910  7.6950
O  6.5520 -2.7160  4.0760
C  2.0390 -3.3240  7.4990
C  5.6960 -2.8420  5.2180
C  4.7430 -1.6330  5.2840
O  1.0910 -2.2710  7.5730
O -1.5240 -2.9780  8.1030
C -2.3440 -2.9650  6.9080
C -3.0540 -4.4540  9.2660
C -2.2690 -3.1270  9.3510
O -3.9160 -4.5770 10.3900
O -4.9610 -3.6690  7.9240
O -1.9390 -5.4840  6.8120
C -2.9510 -4.3900  6.7340
C -3.8690 -4.5900  7.9540
O -1.5910 -5.8150  4.5530
C -0.9180 -5.5270  5.8010
C  0.3560 -6.9680  3.6200
C -0.7390 -5.9000  3.3790
O  1.3640 -6.8610  2.5340
O  1.9440 -7.8650  5.2760
O -0.7700 -7.9330  6.2100
C  0.0000 -6.7300  6.1350
C  1.0380 -6.8060  5.0090
O  2.1620 -5.0900  1.2480
C  2.2370 -5.7050  2.5490
C  4.4050 -4.1490  1.4520
C  2.9330 -3.8490  1.1030
O  5.1110 -2.9170  1.5430
O  4.0860 -4.0800  3.8750
O  4.0670 -7.1110  1.7580
C  3.6850 -6.1960  2.7830
C  4.5520 -4.9350  2.7740
C -1.6530 -6.2760  2.2140
C -1.1300 -0.2470  6.0240
C -1.6990 -1.3580  5.1370
C -1.0570 -1.3970  3.7200
C -1.1600  0.0320  3.0820
C -0.5780  1.1950  3.9770
C -1.2880  1.1400  5.3660
C -0.6440  0.1570  1.6250
C -0.9960  1.5230  1.0040
C -0.2700  2.6080  1.8400
C -0.9100  2.5080  3.2230
C -0.3630  4.0420  1.2070
C -1.7050  4.7880  1.4800
C -2.1830  4.7030  2.9740
C -1.7580  3.4420  3.6860
C  0.6040  5.0460  1.9180
C  0.0540  6.4900  1.7450
C -1.2910  6.2070  1.0750
C  0.1090  3.9460 -0.2780
C -1.9150 -2.3820  2.8880
C  0.3690 -1.9950  3.7140
C  0.9640  1.1940  4.2050
C -2.9380  4.6970  0.5850
O -3.4260  3.6660  0.1330
O -3.4970  5.9160  0.3810
C -2.4820  7.9980 -0.2790
O -1.4650 -2.6400  5.8090
O  5.5310 -0.4370  5.3760
C  4.8280  0.7560  5.0460
O -0.1240  7.0960  3.0440
O  2.0080  7.7560  3.1470
C  0.8990  7.6910  3.6680
C  0.6410  8.2890  5.0350
H -4.3220  7.8370  1.8320
H -3.2620  7.0260  2.9410
H -1.5880  9.0200  2.4480
H -3.0100  9.8270  1.7890
H -2.6880 10.3560  4.1940
H -2.7800  8.6170  4.5930
H -4.9500  7.7260  5.0490
H -6.4330  8.6280  4.6150
H -6.3070 10.7580  3.6070
H -5.2050 10.5650  2.2260
H -4.7360 11.5900  3.6140
H  5.5080 -5.0100  5.1190
H  3.1210 -0.9380  6.5330
H  2.3570 -2.9480  5.4270
H  5.1850 -1.0330  7.6500
H  6.9420 -1.8320  4.1340
H  2.6210 -3.3740  8.4210
H  1.5300 -4.2750  7.3500
H  6.3020 -2.8670  6.1240
H  4.1460 -1.6120  4.3700
H  0.1990 -2.6120  7.7780
H -3.1400 -2.2350  6.9890
H -2.3290 -5.2690  9.2990
H -1.5800 -3.1630 10.1960
H -2.9590 -2.2910  9.4770
H -4.5410 -3.8460 10.3790
H -5.7220 -4.0870  8.3460
H -3.5440 -4.4520  5.8220
H -4.2620 -5.6070  7.9050
H -0.3390 -4.6150  5.7580
H -0.1270 -7.9460  3.6050
H -0.2720 -4.9430  3.1540
H  1.4080 -8.6300  5.5250
H -1.6720 -7.6540  6.4210
H  0.5110 -6.5690  7.0850
H  1.5990 -5.8740  5.0440
H  1.9500 -4.9890  3.3060
H  4.8290 -4.7530  0.6480
H  2.5500 -3.0860  1.7800
H  2.8700 -3.4880  0.0760
H  5.5970 -2.9060  2.3850
H  3.2440 -7.5270  1.4640
H  3.7740 -6.6870  3.7520
H  5.5980 -5.2280  2.8820
H -1.0640 -6.3590  1.2990
H -2.4130 -5.5060  2.0840
H -2.1420 -7.2280  2.4190
H -1.6690 -0.2400  6.9710
H -0.0920 -0.4580  6.2580
H -2.7670 -1.1660  5.0100
H -0.8790  1.9080  6.0240
H -2.3570  1.3120  5.2370
H  0.4310 -0.0050  1.5730
H -1.1190 -0.6010  1.0050
H -2.0750  1.6790  1.0300
H -0.6660  1.5090 -0.0330
H -1.7810  5.5060  3.5660
H -3.2650  4.7220  2.9990
H -2.2130  3.3610  4.6380
H  1.6170  4.9770  1.5180
H  0.6570  4.8100  2.9820
H  0.6900  7.0810  1.0800
H  0.5020  4.8850 -0.6660
H -0.7150  3.6220 -0.9160
H  0.9230  3.2260 -0.3650
H -2.9120 -1.9740  2.7180
H -2.0270 -3.3280  3.4150
H -1.4510 -2.5900  1.9240
H  1.0230 -1.4510  4.3830
H  0.7860 -1.9800  2.7090
H  0.3430 -3.0250  4.0610
H  1.2620  2.2150  4.4450
H  1.4870  0.8610  3.3120
H  1.2580  0.5680  5.0390
H -2.2550  7.4890 -1.2170
H -1.6900  8.7150 -0.0650
H -3.4270  8.5260 -0.4100
H  0.7820  2.3670  1.8820
H -2.2320  0.2260  3.0060
H -0.9800  6.1510  0.0360
H  4.4370  0.6970  4.0290
H  5.5150  1.6020  5.1020
H  4.0090  0.9330  5.7430
H  0.2380  7.5170  5.6890
H -0.0830  9.0960  4.9380
H  1.5740  8.6740  5.4450
C -7.0650  0.0640  4.1810
C -6.9010 -1.4320  4.5590
C -7.5660 -2.4250  3.5840
C -7.2970 -3.8410  4.1320
C -7.9300 -4.8010  3.1410
C -7.2220 -5.3250  2.1300
C -9.3960 -5.1380  3.3380
O -0.3310 -2.2480  8.2650
C  0.9630 -2.4010  8.8910
C -0.1960  0.2130  8.1840
C -0.5020 -1.0770  7.3890
O -1.1660  0.4870  9.1880
O  2.5880 -1.2670 10.2970
C -1.9400 -1.1100  6.8620
C  1.2730 -1.1450  9.7450
C  1.1930  0.1060  8.8490
O -2.1980 -2.3660  6.2590
O  3.5660  0.7320 -1.1410
C  4.0170  1.6650 -0.1250
C  5.5660  1.0380 -2.4730
C  4.0230  1.0460 -2.4950
O  6.0610  1.4910 -3.7300
O  5.8740  3.2980 -1.6030
O  6.0130  0.0570  0.1860
C  5.5610  1.4820  0.0200
C  6.1400  1.9240 -1.3360
O  5.7270 -0.2830  2.4450
C  5.3320 -0.7630  1.1500
C  5.1240 -2.4300  3.5180
C  5.0320 -0.8740  3.5700
O  3.9170 -3.0020  4.1540
O  5.5790 -4.3490  2.0530
O  7.2860 -2.2090  1.3450
C  5.8850 -2.2000  1.0460
C  5.0950 -3.0130  2.0800
O  4.9080 -3.1610  6.2630
C  3.6810 -2.8230  5.5680
C  3.7690 -4.0170  8.2200
C  4.8590 -3.0520  7.7200
O  3.6110 -3.8620  9.6260
O  1.9170 -2.4660  7.8010
O  2.9980 -5.1630  5.5370
C  2.5970 -3.8600  5.9610
C  2.4260 -3.8000  7.4820
C  5.7050 -0.2570  4.7990
C  1.7000  0.3080  2.4200
C  1.8850  1.1570  1.1590
C  1.1010  2.5160  1.1940
C -0.3630  2.2890  1.7400
C -0.4460  1.5000  3.1000
C  0.2490  0.1260  2.8810
C -1.2810  3.5420  1.7960
C -2.7410  3.1910  2.1400
C -2.7400  2.6000  3.5720
C -1.9480  1.3020  3.4270
C -4.1860  2.4060  4.1630
C -4.9020  1.0940  3.7180
C -3.9910 -0.1780  3.7920
C -2.5380  0.0970  3.5040
C -4.1430  2.1350  5.7040
C -5.4120  1.3390  6.1190
C -6.0340  1.0610  4.7480
C -4.9730  3.7420  3.9790
C  0.9430  3.0120 -0.2690
C  1.8900  3.6370  1.9150
C  0.1790  2.2100  4.3370
C -5.7810  0.9700  2.4760
O -5.5100  1.3970  1.3580
O -6.9170  0.2750  2.7370
C -8.4940  0.4880  4.5730
O  3.3490  1.3450  1.1240
O  1.4560  1.2530  9.6720
C  1.8110  2.4330  8.9590
O -5.0060  0.1210  6.7840
O -6.9630 -0.1070  7.8320
C -5.8220 -0.5140  7.6320
C -5.3190 -1.7840  8.2860
H -5.8550 -1.6980  4.6330
H -7.3280 -1.5840  5.5510
H -8.6390 -2.2480  3.5210
H -7.1260 -2.3280  2.5890
H -7.7630 -3.9590  5.1010
H -6.2290 -4.0180  4.1640
H -6.1980 -5.0950  1.9770
H -7.6440 -5.9950  1.4260
H -9.6930 -5.8400  2.5720
H -9.9600 -4.2200  3.2540
H -9.4990 -5.5760  4.3210
H  0.9980 -3.2870  9.5140
H -0.1840  1.0450  7.4810
H  0.1670 -1.1220  6.5290
H -0.7450  1.0760  9.8290
H  2.7820 -0.4170 10.7160
H -2.0770 -0.3110  6.1370
H -2.6290 -0.9600  7.6930
H  0.5450 -1.0500 10.5520
H  1.9580  0.0230  8.0750
H -1.8180 -3.0290  6.8510
H  3.8160  2.6900 -0.4030
H  5.8910  0.0090 -2.3110
H  3.6630  0.2920 -3.1960
H  3.6600  2.0290 -2.7980
H  6.9390  1.1240 -3.8780
H  6.0410  3.4330 -2.5460
H  5.9530  2.1230  0.8090
H  7.2200  1.7760 -1.3010
H  4.2600 -0.7630  1.0030
H  6.0500 -2.7510  3.9960
H  3.9830 -0.5930  3.5680
H  6.5420 -4.2870  2.0000
H  7.5140 -1.2850  1.5200
H  5.7140 -2.6150  0.0530
H  4.0530 -3.0270  1.7570
H  3.3520 -1.8170  5.7980
H  4.1030 -5.0360  8.0130
H  4.6170 -2.0300  8.0170
H  5.8200 -3.3390  8.1470
H  3.3490 -2.9450  9.8220
H  3.5780 -5.0250  4.7730
H  1.6470 -3.6140  5.4870
H  1.7320 -4.5900  7.7730
H  5.2150 -0.5720  5.7160
H  5.6510  0.8300  4.7270
H  6.7530 -0.5550  4.8300
H  2.1110 -0.6800  2.2130
H  2.2980  0.7380  3.2180
H  1.5240  0.5680  0.3130
H  0.2320 -0.4560  3.8030
H -0.2760 -0.4270  2.0990
H -0.9020  4.2700  2.5120
H -1.3070  4.0240  0.8220
H -3.1350  2.4660  1.4260
H -3.3210  4.1080  2.0670
H -3.9940 -0.6120  4.7750
H -4.3250 -0.9020  3.0590
H -1.9970 -0.8060  3.3890
H -4.0780  3.0650  6.2700
H -3.2590  1.5480  5.9450
H -6.0770  1.9590  6.7250
H -5.7780  3.8710  4.7000
H -5.3940  3.7970  2.9740
H -4.3040  4.5910  4.1270
H  0.5060  4.0080 -0.3030
H  0.3130  2.3280 -0.8400
H  1.8960  3.0830 -0.7790
H  2.2240  3.3140  2.8950
H  1.2870  4.5380  2.0160
H  2.7810  3.8980  1.3460
H -0.2400  1.7460  5.2280
H -0.0640  3.2700  4.3280
H  1.2550  2.1090  4.3770
H -8.7060  1.4970  4.2190
H -8.6100  0.4550  5.6570
H -9.2260 -0.1750  4.1150
H -2.2360  3.2900  4.2310
H -0.8410  1.6430  1.0000
H -6.6030  1.9750  4.6080
H  0.9910  2.7660  8.3220
H  2.7010  2.2580  8.3520
H  2.0330  3.2270  9.6740
H -4.8940 -2.4330  7.5220
H -6.1460 -2.2890  8.7840
H -4.5500 -1.5280  9.0120
C -5.1420  2.8830  1.1040
C -6.1310  3.7410  1.9320
C -7.1380  2.9170  2.7660
C -8.1650  3.8730  3.4160
C -7.4510  4.7740  4.4150
C -7.3040  6.0860  4.1820
C -6.9310  4.1430  5.6940
O -0.4860 -4.0510  2.6890
C -1.1140 -4.5550  3.9120
C -0.3910 -1.7820  3.5710
C -0.7380 -2.6450  2.3350
O -0.5470 -0.3900  3.3690
O  0.7560 -3.7500  5.3780
C -2.1690 -2.5480  1.7650
C -0.6560 -3.7120  5.1490
C -1.0610 -2.2570  4.8840
O -2.3680 -1.3670  1.0040
O  2.7050 -0.3880  8.5880
C  3.0130 -0.9230  7.2730
C  5.0530 -0.2340  9.2840
C  3.7010  0.5020  9.2090
O  5.0270 -1.2620 10.2640
O  6.6560 -1.5470  8.0030
O  4.7790 -2.2660  6.0670
C  4.3260 -1.7450  7.3900
C  5.4330 -0.8210  7.9140
O  3.4590 -4.1930  6.2500
C  3.8140 -3.0810  5.3580
C  4.6900 -5.8560  4.9150
C  4.2800 -5.3970  6.3330
O  3.4700 -6.1910  4.1700
O  6.6550 -4.3850  4.5930
O  5.0930 -2.4160  3.4050
C  4.4120 -3.5290  3.9920
C  5.3630 -4.7360  4.1100
O  2.7780 -8.1930  3.2490
C  2.7820 -7.4350  4.4830
C  0.7350 -7.0690  2.3950
C  2.1620 -7.5590  2.0540
O -0.1880 -8.1460  2.4600
O -0.6900 -5.9510  4.0660
O  1.1820 -6.5040  6.1140
C  1.2990 -7.1470  4.8400
C  0.7170 -6.2810  3.7150
C  5.4120 -5.1390  7.3350
C  1.1910  1.5050  6.6130
C  2.1100  0.7610  5.6400
C  2.6640  1.7050  4.5320
C  1.4610  2.4200  3.8180
C  0.4520  3.1470  4.7740
C -0.0020  2.1570  5.8910
C  1.8380  3.2820  2.5830
C  0.8980  4.4260  2.1590
C -0.5830  4.2190  2.5680
C -0.7740  3.5420  3.9180
C -1.4870  3.5200  1.4720
C -2.9070  3.1350  2.0410
C -3.1960  3.8240  3.4180
C -2.0520  3.3960  4.3140
C -1.8040  4.5900  0.3640
C -3.3230  4.8510  0.2950
C -3.7690  3.5050  0.8300
C -0.7960  2.2900  0.8350
C  3.3740  0.7990  3.4970
C  3.7730  2.6480  5.0750
C  0.9850  4.4460  5.4350
C -3.4710  1.7130  2.1760
O -2.8970  0.7300  2.6450
O -4.7690  1.6520  1.7940
C -5.8370  2.4970 -0.2130
O  3.2430  0.2220  6.4020
O -2.4890 -2.1850  4.8830
C -3.0060 -0.9820  5.4410
O -3.6530  5.9170  1.2080
O -5.4980  6.4720  0.0780
C -4.7330  6.6820  1.0160
C -4.9930  7.7960  2.0060
H -5.5880  4.4080  2.5920
H -6.6850  4.3870  1.2490
H -7.6760  2.2250  2.1180
H -6.6190  2.3370  3.5290
H -8.8980  3.2820  3.9490
H -8.6320  4.4730  2.6450
H -7.6700  6.5490  3.3010
H -6.8220  6.7360  4.8670
H -6.0680  3.5440  5.4440
H -7.7260  3.5380  6.1080
H -6.6600  4.9340  6.3810
H -2.1930 -4.5050  3.8320
H  0.6810 -1.9210  3.7140
H -0.0640 -2.3390  1.5340
H -1.4770 -0.1640  3.1840
H  1.0340 -4.6390  5.6630
H -2.9120 -2.6120  2.5580
H -2.3170 -3.3990  1.0990
H -1.1680 -4.0540  6.0490
H -0.6600 -1.6590  5.7050
H -2.5920 -0.6350  1.6050
H  2.2060 -1.5480  6.9120
H  5.8190  0.4890  9.5670
H  3.8080  1.4100  8.6140
H  3.3780  0.7690 10.2160
H  5.8270 -1.7830 10.1220
H  6.7010 -2.0900  7.2040
H  4.1840 -2.5530  8.1070
H  5.5670 -0.0010  7.2080
H  2.9330 -2.4920  5.1400
H  5.3740 -6.7020  4.9840
H  3.6920 -6.2060  6.7650
H  6.9310 -3.6110  4.0870
H  5.3420 -1.8470  4.1490
H  3.5970 -3.8250  3.3320
H  5.5000 -5.1210  3.0990
H  3.2660 -7.9840  5.2800
H  0.4100 -6.3970  1.6000
H  2.1080 -8.2830  1.2400
H  2.7690 -6.7120  1.7350
H -0.9990 -7.7840  2.8370
H  0.2510 -6.5410  6.3610
H  0.7480 -8.0870  4.8800
H  1.3310 -5.3900  3.5870
H  4.9800 -4.9150  8.3100
H  6.0270 -4.2970  7.0280
H  6.0400 -6.0250  7.4170
H  0.7910  0.7910  7.3320
H  1.7630  2.2400  7.1740
H  1.5320 -0.0320  5.1610
H -0.6110  2.6810  6.6280
H -0.5990  1.3640  5.4390
H  2.8150  3.7340  2.7280
H  1.9490  2.6040  1.7360
H  0.9840  4.6010  1.0860
H  1.2410  5.3410  2.6400
H -3.1880  4.9000  3.3500
H -4.1090  3.4470  3.8570
H -2.3280  2.9860  5.2510
H -1.4820  4.2150 -0.6090
H -1.2810  5.5320  0.5290
H -3.6540  5.0210 -0.7330
H -1.4560  1.7800  0.1340
H -0.5130  1.5810  1.6100
H  0.0990  2.5860  0.2880
H  2.6640  0.1040  3.0480
H  4.1640  0.2200  3.9780
H  3.8290  1.3950  2.7070
H  3.4110  3.2530  5.8990
H  4.1590  3.3030  4.2990
H  4.6140  2.0640  5.4470
H  0.1280  5.0620  5.7080
H  1.6250  4.9910  4.7480
H  1.5430  4.2270  6.3390
H -6.0140  3.3880 -0.8170
H -6.7890  2.0120 -0.0060
H -5.2230  1.7950 -0.7770
H -0.9710  5.2210  2.7050
H  0.8870  1.6050  3.3880
H -3.4260  2.8530  0.0200
H -2.5750 -0.1050  4.9600
H -2.7890 -0.9410  6.5100
H -4.0880 -0.9570  5.3020
H -4.9400  7.3920  3.0160
H -5.9800  8.2200  1.8260
H -4.2300  8.5620  1.8840
C -8.8950  2.3230  7.7750
C -8.7670  2.6710  9.2900
C -8.4970  4.0940  9.8360
C -9.6250  5.1020  9.5110
C -10.9270  4.6720 10.1790
C -12.0600  4.5510  9.4730
C -10.9300  4.4360 11.6790
O  6.7570 -2.4910 -2.3890
C  6.1490 -3.5300 -3.1960
C  4.6670 -1.1860 -2.1800
C  5.8870 -1.7800 -1.4400
O  5.0130 -0.1080 -3.0430
O  4.3090 -3.9660 -4.7250
C  6.7440 -0.7120 -0.7510
C  4.9560 -2.9290 -3.9860
C  3.9650 -2.2920 -2.9940
O  5.9910 -0.0280  0.2390
O  2.6130 -0.3710  9.0070
C  2.3130 -0.9300  7.7060
C  4.7940  0.4930  8.3140
C  3.4770  0.8190  9.0430
O  5.5940 -0.3900  9.0880
O  5.8070 -0.4270  6.3390
O  3.3080 -1.8540  5.6610
C  3.6380 -1.3590  7.0240
C  4.5430 -0.1130  6.9190
O  5.2580 -2.2910  4.5130
C  4.0980 -2.9320  5.1090
C  5.3210 -3.7860  2.5810
C  6.1430 -3.1210  3.7060
O  6.1990 -4.7290  1.8710
O  3.4070 -5.3380  2.2970
O  2.7470 -2.5150  3.1380
C  3.2420 -3.5670  3.9760
C  4.1530 -4.5610  3.2280
O  5.2470 -6.3750  0.5650
C  5.8100 -5.0410  0.5180
C  5.8880 -6.8710 -1.7280
C  4.7290 -6.8820 -0.7100
O  5.3690 -7.1500 -3.0200
O  5.6480 -4.5130 -2.2540
O  8.0280 -5.9960  0.1750
C  7.0800 -5.0770 -0.3680
C  6.6140 -5.5100 -1.7670
C  7.2080 -2.1730  3.1560
C  0.0660  1.7510  7.5490
C  0.2650  0.3030  7.1020
C -0.4620 -0.0490  5.7690
C -1.9690  0.3640  5.9110
C -2.1980  1.8620  6.3550
C -1.4280  2.1010  7.6910
C -2.8880  0.0050  4.7110
C -4.3790  0.2520  5.0180
C -4.5390  1.7680  5.2870
C -3.7270  2.0110  6.5550
C -6.0330  2.2280  5.4090
C -6.6920  1.9220  6.7880
C -5.7970  2.2710  8.0250
C -4.3130  2.2280  7.7460
C -6.1400  3.7870  5.4200
C -7.4380  4.2010  6.1640
C -7.9040  2.8470  6.7080
C -6.7970  1.7380  4.1400
C -0.3800 -1.5880  5.6030
C  0.2580  0.5140  4.5190
C -1.7700  2.9550  5.3320
C -7.4700  0.6350  7.0720
O -7.0880 -0.5030  6.8220
O -8.6640  0.8830  7.6690
C -10.3390  2.5750  7.3050
O  1.6960  0.1340  6.9380
O  2.8630 -1.7510 -3.7390
C  1.6890 -1.5150 -2.9690
O -7.0970  5.1210  7.2150
O -7.2330  6.8900  5.8530
C -6.9950  6.4340  6.9680
C -6.5830  7.3380  8.1100
H -9.6570  2.2900  9.7900
H -7.9680  2.0520  9.6930
H -8.3790  4.0320 10.9180
H -7.5520  4.4700  9.4620
H -9.7490  5.1810  8.4410
H -9.3470  6.0590  9.9310
H -12.1070  4.7370  8.4310
H -12.9800  4.2680  9.9180
H -10.3590  5.2300 12.1400
H -10.4870  3.4670 11.8640
H -11.9540  4.4570 12.0260
H  6.8610 -3.9650 -3.8870
H  3.9730 -0.8160 -1.4250
H  5.5160 -2.4460 -0.6640
H  4.2750  0.0040 -3.6570
H  3.4710 -3.5980 -5.0320
H  7.1230 -0.0100 -1.4960
H  7.5940 -1.2050 -0.2780
H  5.3080 -2.1610 -4.6750
H  3.6070 -3.0690 -2.3160
H  5.6570  0.7900 -0.1450
H  1.6560 -1.7860  7.7920
H  5.3460  1.4250  8.1800
H  2.9830  1.6560  8.5490
H  3.6930  1.0880 10.0770
H  6.3140 -0.6590  8.5030
H  5.6340 -0.9510  5.5320
H  4.1390 -2.1120  7.6310
H  4.0440  0.6300  6.2950
H  4.3770 -3.6660  5.8550
H  4.9250 -3.0060  1.9280
H  6.6300 -3.8960  4.3000
H  4.0380 -5.8790  1.7870
H  2.6630 -1.7420  3.7150
H  2.3950 -4.1100  4.3960
H  4.5770 -5.2550  3.9550
H  5.0890 -4.3310  0.1340
H  6.6040 -7.6440 -1.4450
H  3.9150 -6.2480 -1.0650
H  4.3650 -7.9030 -0.5860
H  4.9960 -6.3290 -3.3700
H  7.7950 -6.0990  1.1080
H  7.5370 -4.0900 -0.4300
H  7.4870 -5.6020 -2.4150
H  6.7350 -1.3840  2.5700
H  7.9080 -2.7230  2.5270
H  7.7520 -1.7180  3.9840
H  0.5400  1.8690  8.5240
H  0.5790  2.4220  6.8630
H -0.1350 -0.3370  7.8920
H -1.5360  3.1400  8.0040
H -1.8330  1.4490  8.4670
H -2.5990  0.5610  3.8200
H -2.7910 -1.0540  4.4800
H -4.6830 -0.3260  5.8920
H -4.9550 -0.0770  4.1560
H -5.9990  3.2680  8.3760
H -5.9770  1.5440  8.8050
H -3.7470  2.3820  8.6260
H -6.1350  4.1970  4.4090
H -5.2810  4.2070  5.9450
H -8.1810  4.6020  5.4700
H -7.6810  2.3330  3.9170
H -7.1000  0.6960  4.2570
H -6.1520  1.8170  3.2640
H -0.7920 -1.9000  4.6440
H -0.9220 -2.0910  6.4040
H  0.6570 -1.9200  5.6230
H -0.3180  0.3160  3.6170
H  1.2350  0.0420  4.4050
H  0.4340  1.5800  4.6080
H -2.3360  3.8600  5.5550
H -1.9760  2.6350  4.3140
H -0.7180  3.2030  5.4090
H -10.5430  2.0110  6.3940
H -10.4980  3.6300  7.0980
H -11.0510  2.2380  8.0580
H -4.1270  2.3120  4.4500
H -2.3500 -0.2500  6.7300
H -8.4590  2.5180  5.8340
H  1.3490 -2.4400 -2.4990
H  0.8980 -1.1520 -3.6280
H  1.8700 -0.7610 -2.2020
H -7.3330  7.2830  8.8960
H -6.4990  8.3620  7.7490
H -5.6240  7.0020  8.4980
C  8.3390  1.7020  0.3890
C  8.6790  3.0200 -0.3510
C  9.2140  4.1790  0.5050
C  9.6670  5.3430 -0.3510
C  8.9570  6.4620 -0.5720
C  9.5080  7.5740 -1.4390
C  7.5860  6.7140  0.0230
O -4.1420 -7.1230 -4.7780
C -5.2800 -6.3240 -5.1810
C -2.5190 -5.3610 -5.5840
C -2.8610 -6.4110 -4.5040
O -2.0930 -6.0030 -6.7770
O -6.0370 -4.4640 -6.5980
C -2.8640 -5.7970 -3.0930
C -4.9310 -5.3170 -6.2990
C -3.7250 -4.4520 -5.9040
O -3.3930 -6.7330 -2.1760
O  0.0850 -2.6750 -0.1940
C -0.9220 -1.9670  0.5900
C -1.2350 -2.1430 -2.2850
C -0.2680 -3.0990 -1.5580
O -1.7890 -2.7870 -3.4220
O -3.6990 -2.0060 -1.9570
O -3.4280 -1.6120  0.8250
C -2.3320 -2.2020  0.0230
C -2.4180 -1.6590 -1.4050
O -3.3200 -3.5730  2.1850
C -3.7590 -2.1710  2.1330
C -5.2730 -4.0230  0.7260
C -4.2800 -4.6050  1.7540
O -6.1560 -5.0360  0.1580
O -6.4810 -1.9980  0.2340
O -5.7400 -0.7330  2.4910
C -5.2820 -2.0760  2.3920
C -6.0850 -2.8470  1.3150
O -7.3220 -3.9060 -1.5340
C -6.3410 -4.9500 -1.2740
C -8.1060 -5.0690 -3.6160
C -7.7160 -3.7380 -2.9420
O -8.3430 -4.8680 -5.0040
O -5.7430 -5.6460 -3.9980
O -7.9310 -6.8230 -1.2400
C -6.7690 -6.3000 -1.8820
C -6.9930 -6.1120 -3.3860
C -3.4930 -5.7970  1.2060
C  1.5690  0.4820  0.3460
C  0.5690 -0.1330  1.3120
C  0.1280  0.7960  2.4950
C  1.1830  1.8360  3.0350
C  1.6730  2.6440  1.6740
C  1.3300  1.9790  0.3120
C  1.6620  1.9840  4.4920
C  3.1580  1.4840  4.2730
C  4.0440  2.1560  3.0720
C  3.3250  2.6430  1.7440
C  5.4380  1.4430  2.7950
C  6.0920  1.8310  1.4090
C  5.5860  3.2260  0.9540
C  4.0900  3.2000  0.7970
C  6.5070  1.9740  3.8360
C  7.7320  2.3980  3.0570
C  7.5750  1.7690  1.7210
C  5.3000 -0.0990  2.9040
C -0.2160 -0.2010  3.6320
C -1.2290  1.5270  2.3010
C  1.1560  4.1200  1.5910
C  6.1400  0.9270  0.1700
O  5.2140  0.2510 -0.2660
O  7.3780  0.9400 -0.4200
C  9.6270  0.8690  0.5190
O -0.5880 -0.5680  0.5440
O  8.5520  3.1930  3.3980
O -3.4290 -3.5610 -6.9910
C -2.6040 -2.4570 -6.6340
H  9.4280  2.8010 -1.1130
H  7.8240  3.3730 -0.9190
H 10.0460  3.8440  1.1110
H  8.4640  4.5040  1.2110
H 10.6220  5.2110 -0.7950
H  8.8720  7.7550 -2.2950
H 10.4940  7.3440 -1.8190
H  9.5870  8.4990 -0.8860
H  7.0890  7.5510 -0.4470
H  7.6550  6.9340  1.0800
H  6.9350  5.8610 -0.0980
H -6.0570 -6.9900 -5.5380
H -1.6970 -4.7460 -5.2160
H -2.0840 -7.1770 -4.5250
H -2.1290 -5.3420 -7.4810
H -5.6930 -3.7840 -7.1950
H -3.4820 -4.8990 -3.0780
H -1.8460 -5.5300 -2.8090
H -4.6700 -5.8960 -7.1860
H -3.9980 -3.8780 -5.0170
H -3.9230 -7.3430 -2.7100
H -0.8710 -2.3160  1.6120
H -0.6680 -1.2640 -2.5980
H  0.6520 -3.1840 -2.1380
H -0.7250 -4.0870 -1.4920
H -2.7380 -2.5920 -3.3070
H -4.3610 -1.6610 -1.3350
H -2.4860 -3.2770 -0.0230
H -2.3540 -0.5700 -1.3400
H -3.2180 -1.6100  2.8850
H -4.6730 -3.6360 -0.0950
H -4.8300 -4.9260  2.6410
H -6.9690 -2.5600 -0.3990
H -6.0050 -0.4950  1.5890
H -5.4520 -2.5590  3.3540
H -6.9790 -3.2500  1.7930
H -5.4040 -4.6540 -1.7310
H -9.0260 -5.4310 -3.1530
H -6.8810 -3.2930 -3.4850
H -8.5660 -3.0570 -2.9870
H -7.5030 -4.6790 -5.4610
H -7.8950 -6.5270 -0.3210
H -5.9480 -6.9990 -1.7300
H -7.2840 -7.0670 -3.8260
H -2.9400 -5.5070  0.3140
H -4.1750 -6.6100  0.9520
H -2.7910 -6.1460  1.9620
H  2.5840  0.2760  0.6880
H  1.4460  0.0490 -0.6470
H  1.0490 -1.0300  1.7100
H  0.3010  2.1700  0.0150
H  1.9400  2.4020 -0.4830
H  1.6200  3.0080  4.8880
H  1.1520  1.3240  5.1900
H  3.7030  1.5880  5.2110
H  3.0640  0.4180  4.0710
H  5.8660  3.9970  1.6600
H  5.9980  3.5230  0.0070
H  3.6860  3.6380 -0.0810
H  6.7790  1.2060  4.5470
H  6.1690  2.8110  4.4300
H  5.1070 -0.4000  3.9330
H  6.1970 -0.6240  2.5820
H  4.4730 -0.4360  2.2750
H -0.6580  0.3140  4.4850
H -0.9420 -0.9380  3.2930
H  0.6830 -0.7250  3.9600
H -2.0340  0.8120  2.1250
H -1.2130  2.2050  1.4550
H -1.4720  2.1090  3.1910
H  1.5130  4.7120  2.4340
H  1.5090  4.6030  0.6800
H  0.0680  4.1510  1.5920
H 10.0910  0.7440 -0.4600
H  9.4060 -0.1260  0.9040
H 10.3280  1.3680  1.1890
H  4.2880  3.1180  3.5010
H  1.8260  2.6230  3.0560
H  7.7280  0.7470  2.0350
H -2.4600 -1.8200 -7.5080
H -1.6250 -2.7930 -6.2900
H -3.0780 -1.8640 -5.8490
C  7.4740  5.3970  1.0090
C  6.5900  6.6670  0.8410
C  6.9640  7.8480  1.7290
C  7.5970  9.0010  1.4240
C  8.1720  9.5630  0.1290
C  7.7540  8.9110 -1.1880
C  9.6950  9.6440  0.2250
O -6.8950 -4.2710  4.3860
C -7.0460 -4.2320  2.9520
C -8.9210 -2.9130  4.7880
C -8.1550 -4.2050  5.1460
O -8.1960 -1.7830  5.2650
O -8.0180 -2.9640  1.0930
C -7.8730 -4.3280  6.6510
C -7.8170 -2.9730  2.5050
C -9.1580 -2.8710  3.2500
O -7.4560 -5.6450  6.9770
O -2.0160  1.4530 -0.2580
C -1.6430  0.0620 -0.4310
C -3.8470  0.5140  1.2030
C -3.2780  1.7300  0.4530
O -5.1100  0.8440  1.7550
O -4.0360 -1.9030  1.0570
O -2.4780 -2.2000 -1.0420
C -2.8690 -0.7970 -0.7960
C -3.9870 -0.7120  0.2720
O -3.8540 -2.5710 -2.8980
C -2.4820 -2.6640 -2.4160
C -4.2270 -4.5400 -1.4100
C -4.7700 -3.6770 -2.5700
O -5.1420 -5.6200 -1.0460
O -2.1830 -5.4020 -0.4520
O -0.5890 -4.2330 -2.1940
C -1.9650 -4.1170 -2.5360
C -2.8170 -5.0990 -1.6970
O -4.3280 -6.0880  1.0860
C -5.5050 -5.6550  0.3480
C -5.7450 -7.0360  2.9420
C -4.4730 -6.2650  2.5340
O -5.9850 -6.8370  4.3270
O -7.7450 -5.4560  2.5880
O -6.4520 -7.8930  0.0970
C -6.7020 -6.5850  0.6100
C -7.0020 -6.6630  2.1140
C -6.1420 -3.0840 -2.2390
C  0.6070  1.0750  1.8170
C  0.3860 -0.1550  0.9510
C  1.1140 -1.3840  1.5400
C  2.6490 -1.0320  1.6140
C  3.1750  0.4070  1.5090
C  1.9890  1.0290  2.4860
C  3.5340 -1.2650  2.9490
C  4.7400 -0.1930  3.3050
C  4.7070  1.4630  2.7120
C  3.7850  1.7300  1.4550
C  6.0760  2.2710  2.6100
C  6.0910  3.4050  1.4940
C  4.6570  3.9650  1.1900
C  3.7220  2.8680  0.7660
C  6.2970  3.1230  3.9330
C  6.5870  4.5520  3.5200
C  7.0390  4.4240  2.1130
C  7.2620  1.2910  2.4150
C  0.4870 -1.8910  2.8620
C  0.9000 -2.5580  0.5480
C  4.3540 -0.0710  0.4480
C  6.7940  3.3270  0.1390
O  6.8280  2.3600 -0.6140
O  7.3830  4.5190 -0.1740
C  8.9580  5.7860  1.1380
O -1.0340 -0.3930  0.7960
O  6.1030  5.5260  4.0110
O  7.7030 10.8900  0.0620
O -9.8180 -1.6870  2.7820
C -11.1300 -1.4810  3.2880
H  6.5560  6.9210 -0.2010
H  5.5620  6.4480  1.0680
H  6.6660  7.6830  2.7360
H  7.7760  9.6900  2.2100
H  8.1240  9.5010 -2.0270
H  8.1750  7.9130 -1.2830
H  6.6690  8.8700 -1.2720
H 10.1070 10.1470 -0.6490
H  9.9880 10.2120  1.1080
H 10.1310  8.6490  0.2950
H -6.0660 -4.2040  2.5030
H -9.8900 -2.9440  5.2880
H -8.7630 -5.0640  4.8510
H -7.2740 -1.8610  5.0000
H -8.6960 -2.2910  0.9340
H -8.7850 -4.1030  7.2070
H -7.1040 -3.6090  6.9390
H -7.2120 -2.1080  2.7750
H -9.7570 -3.7400  2.9720
H -6.6620 -5.8750  6.4770
H -0.9150 -0.0030 -1.2290
H -3.1550  0.2620  2.0100
H -4.0140  2.0740 -0.2740
H -3.0980  2.5330  1.1690
H -5.4400  0.0570  2.2010
H -3.2290 -2.3850  0.8110
H -3.2670 -0.3880 -1.7250
H -4.9330 -0.6220 -0.2640
H -1.8570 -2.0040 -3.0060
H -4.1520 -3.8840 -0.5440
H -4.8560 -4.2960 -3.4650
H -2.8570 -5.8140  0.1230
H -0.6020 -4.5730 -1.2840
H -2.0760 -4.3860 -3.5860
H -2.9250 -6.0200 -2.2700
H -5.7590 -4.6470  0.6450
H -5.5460 -8.0940  2.7660
H -4.4530 -5.2870  3.0130
H -3.6060 -6.8210  2.8940
H -6.4570 -5.9910  4.4120
H -5.9100 -7.7860 -0.6960
H -7.5680 -6.1650  0.0970
H -7.7120 -7.4810  2.2450
H -6.0780 -2.4850 -1.3310
H -6.4690 -2.4490 -3.0630
H -6.8700 -3.8820 -2.0950
H  0.5270  1.9610  1.1860
H -0.1640  1.1250  2.5870
H  0.8090  0.0420 -0.0360
H  2.1150  2.0600  2.8360
H  1.8910  0.5150  3.4360
H  2.8830 -1.3100  3.8200
H  3.9740 -2.2620  2.8890
H  4.8680 -0.1620  4.3880
H  5.6400 -0.6650  2.9170
H  4.2420  4.4750  2.0500
H  4.6740  4.6810  0.3820
H  3.0580  3.0100 -0.0490
H  7.1320  2.7410  4.5040
H  5.4610  3.1250  4.6180
H  7.0790  0.6610  1.5430
H  7.3800  0.6570  3.2930
H  8.2090  1.8010  2.2580
H  0.5010 -1.1260  3.6340
H  1.0250 -2.7690  3.2210
H -0.5560 -2.1670  2.6980
H  1.4330 -3.4460  0.8890
H  1.2610 -2.2900 -0.4460
H -0.1600 -2.8060  0.4660
H  3.8820 -0.3430 -0.4990
H  4.9620 -0.9210  0.7650
H  5.1170  0.6410  0.1180
H  9.1350  6.3090  2.0780
H  9.2350  6.4340  0.3080
H  9.5920  4.9000  1.0940
H  4.1630  1.9650  3.4970
H  3.0680 -1.7580  0.9130
H  7.9680  3.8950  2.2680
H  6.7460 10.8800  0.2130
H -11.5670 -0.6100  2.7980
H -11.1010 -1.2860  4.3610
H -11.7600 -2.3480  3.0850
C  8.2250  4.3620  1.3240
C  9.7460  4.6480  1.5910
C 10.7630  4.3180  0.4710
C 10.6800  5.1120 -0.8510
C  9.7840  4.5190 -1.9280
C  8.7780  5.2210 -2.4670
C 10.1200  3.1310 -2.4410
O -10.6160 -1.9620  5.9980
C -9.9300 -3.0840  5.4200
C -11.8990 -3.4510  7.5610
C -11.0780 -2.1490  7.3910
O -13.1760 -3.3570  6.9420
O -10.0970 -5.4720  4.9160
C -11.8690 -0.9160  7.8490
C -10.7780 -4.3660  5.5050
C -11.1460 -4.6640  6.9660
O -11.0140  0.2120  7.9410
O -2.4800  1.0400 -0.2590
C -2.0630 -0.3420 -0.1130
C -3.0510  0.8280  2.2000
C -3.0390  1.7030  0.9330
O -3.7910  1.4750  3.2280
O -3.3830 -1.4230  3.0250
O -2.7720 -2.5990  0.7250
C -3.1710 -1.1720  0.5630
C -3.6440 -0.5680  1.9110
O -4.5660 -3.2440 -0.6970
C -3.2590 -3.6270 -0.1750
C -5.4660 -3.8330  1.5580
C -5.7570 -3.6760  0.0440
O -6.6560 -4.3080  2.2730
O -3.5340 -4.2950  2.9450
O -2.0930 -5.4830  0.9670
C -3.3650 -4.9630  0.5890
C -4.2770 -4.7890  1.8260
O -7.2980 -2.0630  2.7610
C -7.2780 -3.4320  3.2590
C -7.5380 -1.1510  5.0800
C -7.9690 -1.0660  3.5930
O -8.4080 -0.3610  5.8780
O -8.6810 -3.2090  6.1470
O -5.2940 -3.1150  4.7320
C -6.6630 -3.5180  4.6790
C -7.4210 -2.5920  5.6420
C -6.8830 -2.6870 -0.2590
C  0.8580  1.0350 -0.4290
C  0.4230 -0.3990 -0.0980
C  1.5080 -1.2290  0.6720
C  2.2820 -0.2650  1.6650
C  2.1530  1.2620  1.7920
C  1.0250  1.8060  0.8820
C  3.2800 -1.2960  2.4010
C  4.7310 -0.8150  1.8570
C  4.9060  0.7990  1.7940
C  3.6350  1.7160  1.3790
C  6.1790  1.2370  1.0130
C  6.3810  2.7700  1.1360
C  5.2100  3.4640  0.3990
C  3.8490  2.9030  0.7700
C  7.4900  0.7280  1.5970
C  8.5360  1.6860  1.0170
C  7.8220  3.0240  0.6260
C  6.0810  0.7490 -0.4660
C  0.7600 -2.4300  1.3220
C  2.4330 -1.7900 -0.4410
C  1.8700  1.7550  3.2350
C  6.5380  3.4070  2.5330
O  5.8540  3.1850  3.5280
O  7.5570  4.2700  2.5990
C  7.6000  5.5790  0.5860
O -0.8340 -0.3580  0.6430
C -7.7690  0.3460  3.0040
O -6.4920  0.9180  3.2720
O  9.9800  6.0190  2.0400
O 10.1910  7.6960  3.4450
C  9.9790  6.5000  3.2940
C  9.7900  5.6180  4.5190
O -11.9620 -5.8430  6.9960
C -12.0520 -6.4690  8.2700
O  9.6140  1.8130  1.9690
O 10.6440 -0.0460  1.2750
C 10.5950  0.9020  2.0520
C 11.6620  1.1070  3.1060
H 10.0330  4.0280  2.4350
H 10.7530  3.2550  0.2510
H 11.7460  4.5260  0.8930
H 11.6780  5.1720 -1.2650
H 10.4290  6.1450 -0.6500
H  8.5470  6.2100 -2.1630
H  8.1650  4.8340 -3.2410
H 11.1530  3.0720 -2.7570
H  9.9660  2.3660 -1.6960
H  9.5180  2.8600 -3.2980
H -9.7400 -2.8830  4.3790
H -12.0420 -3.6210  8.6280
H -10.1840 -2.2240  8.0130
H -13.4960 -4.2620  6.8220
H -10.5890 -6.2620  5.1740
H -12.3070 -1.1100  8.8290
H -12.6750 -0.7210  7.1390
H -11.6970 -4.1820  4.9480
H -10.2210 -4.8270  7.5230
H -10.6270  0.3870  7.0750
H -1.8750 -0.7470 -1.0990
H -2.0200  0.7030  2.5360
H -2.4460  2.5970  1.1330
H -4.0590  2.0100  0.7010
H -4.7420  1.3200  3.0820
H -3.6100 -0.9400  3.8300
H -4.0180 -1.1110 -0.1140
H -4.7270 -0.4570  1.8320
H -2.5660 -3.7170 -1.0020
H -5.2070 -2.8490  1.9430
H -6.0410 -4.6510 -0.3560
H -3.2380 -3.3810  2.7420
H -1.8990 -5.0870  1.8290
H -3.8310 -5.6740 -0.0930
H -4.6760 -5.7720  2.0780
H -8.3040 -3.7660  3.3250
H -6.5330 -0.7310  5.1470
H -9.0330 -1.2780  3.5160
H -9.1590 -0.9270  6.1300
H -4.7570 -3.6600  4.1270
H -6.7480 -4.5480  5.0260
H -6.8010 -2.5150  6.5360
H -6.6210 -1.7030  0.1290
H -7.8090 -3.0260  0.2030
H -7.0240 -2.6200 -1.3380
H  1.7960  1.0350 -0.9850
H  0.0880  1.5140 -1.0330
H  0.1980 -0.9110 -1.0340
H  0.0870  1.7400  1.4330
H  1.1440  2.8640  0.6750
H  3.2400 -1.4100  3.5180
H  3.1940 -2.3260  2.0780
H  4.8440 -1.2200  0.8550
H  5.5140 -1.2480  2.4800
H  5.1900  4.5190  0.6240
H  5.3410  3.3960 -0.6720
H  3.0550  3.5510  0.5140
H  7.7030 -0.3050  1.3170
H  7.4730  0.8100  2.6860
H  8.9430  1.2490  0.1020
H  5.0850  0.9460 -0.8650
H  6.2600 -0.3240 -0.5320
H  6.8070  1.2360 -1.1130
H  1.4200 -3.2490  1.5970
H  0.0330 -2.8430  0.6220
H  0.2250 -2.0930  2.2110
H  3.0030 -0.9800 -0.8960
H  1.8480 -2.2910 -1.2130
H  3.1300 -2.5290 -0.0530
H  1.7730  2.8410  3.2510
H  0.9480  1.3170  3.6170
H  2.6800  1.4950  3.9170
H  8.3500  6.3070  0.2870
H  6.8990  6.1000  1.2390
H  7.0860  5.2800 -0.3240
H  5.0670  1.0450  2.8320
H  2.9390 -0.0930  2.4230
H  7.8470  3.1350 -0.4570
H -8.5390  1.0020  3.4150
H -7.9170  0.2880  1.9250
H -6.4990  1.2210  4.1900
H  8.7630  5.2640  4.5610
H  9.9970  6.2060  5.4120
H 10.4770  4.7760  4.4800
H -11.0600 -6.7510  8.6260
H -12.5280 -5.8090  8.9960
H -12.6560 -7.3740  8.1810
H 12.1570  2.0600  2.9310
H 12.3870  0.2960  3.0500
H 11.1920  1.1160  4.0880
O -8.8900 -3.4000  6.1660
C -8.6200 -4.5950  6.9420
C -10.4390 -2.7910  8.0800
C -10.0420 -2.5480  6.6050
O -11.5930 -2.0390  8.4140
O -9.7280 -6.5080  8.0290
C -9.6980 -1.0660  6.3810
C -9.9390 -5.2280  7.4400
C -10.6760 -4.2890  8.4120
O -8.9900 -0.9480  5.1590
O -2.1960 -0.2660 -1.1590
C -2.0100 -1.2310 -0.0820
C -4.1000  0.5980  0.2340
C -3.4490  0.5090 -1.1560
O -5.3060  1.4490  0.1630
O -5.6670 -1.3010  0.5800
O -3.1780 -3.1160  1.1340
C -3.3560 -1.8790  0.2950
C -4.3490 -0.8190  0.8330
O -3.1610 -2.5450  3.4150
C -3.9110 -3.2650  2.3850
C -3.4680 -4.3570  5.0820
C -3.4340 -2.8340  4.8260
O -3.6430 -4.7320  6.5000
O -4.7860 -6.3410  4.4140
O -2.8770 -5.4890  2.4540
C -4.0870 -4.7700  2.7040
C -4.5410 -4.9680  4.1580
O -4.3540 -3.5760  8.3820
C -4.8250 -4.3090  7.2230
C -6.1530 -4.5170  9.8530
C -5.3250 -3.2880  9.4360
O -7.1730 -4.1080 10.7510
O -7.7510 -4.1660  8.0220
O -4.8690 -6.5610  8.1780
C -5.6820 -5.5370  7.6150
C -6.7950 -5.1430  8.6020
C -2.3730 -2.1380  5.6790
C  0.0540  1.3830  0.8670
C -0.0300 -0.1500  0.9180
C  0.8170 -0.8440  2.0310
C  2.2750 -0.2860  1.9670
C  2.4040  1.3910  1.9160
C  1.5020  1.9010  0.7790
C  3.4130 -1.0470  2.8350
C  4.9400 -0.5880  2.5280
C  4.9240  0.9720  2.4590
C  3.9800  1.8650  1.6800
C  5.9120  1.8780  3.2960
C  6.7670  2.7170  2.2800
C  5.9200  3.2520  1.0410
C  4.4410  2.9290  1.0200
C  5.2520  3.0600  4.0980
C  6.1010  4.3560  3.9570
C  7.3040  3.7980  3.2180
C  6.7030  1.0090  4.3170
C  0.1500 -0.7590  3.4220
C  0.8370 -2.3590  1.7060
C  1.9740  2.0420  3.2460
C  8.1250  2.2470  1.7630
C  8.5250  4.4150  2.4970
O  8.3760  1.1170  1.3570
O  9.0670  3.2240  1.8270
C  9.5720  4.8380  3.5520
O -1.4310 -0.5180  1.0310
C  8.2280  5.5630  1.4580
C  8.5560  7.9320  0.5430
C  9.2170  9.3100  0.7350
C  8.5750 10.3110 -0.2340
C 10.7310  9.2770  0.4830
C  9.0390  6.8770  1.5570
O -7.2410  0.7430  1.2440
C -6.0870  1.6240  1.3740
C -8.6480  1.9410  3.0120
C -8.1050  0.5850  2.4450
O -8.9230  1.8220  4.4270
O -6.8150  2.7560  3.6520
O -6.8130  3.7450  0.3500
C -9.2690 -0.3490  2.0790
C -6.5220  3.1060  1.6040
C -7.7200  3.1560  2.6110
O -9.9220  0.1210  0.9130
O -12.0730 -4.6190  8.3570
C -12.6810 -4.7560  9.6390
O  5.4480  5.3930  3.2060
O  4.0060  7.0150  2.8530
C  4.4190  6.1500  3.6120
C  3.7950  5.9920  4.9900
O  8.1830  5.0690  0.0780
O  8.7820  4.3220 -1.9010
C  9.1400  4.7170 -0.7990
C 10.6270  4.8200 -0.5000
H -8.0930 -5.2960  6.3080
H -9.6120 -2.4430  8.7010
H -10.8870 -2.8120  5.9660
H -12.3350 -2.6590  8.3490
H -10.5890 -6.8850  8.2460
H -9.0610 -0.7180  7.1960
H -10.6110 -0.4670  6.3640
H -10.5630 -5.3590  6.5550
H -10.2750 -4.4720  9.4120
H -8.5060 -1.7870  5.0920
H -1.3170 -1.9940 -0.4120
H -3.3960  1.1200  0.8850
H -4.1520  0.0380 -1.8460
H -3.2320  1.5150 -1.5160
H -6.2730 -0.5340  0.5970
H -3.7630 -2.2460 -0.6470
H -4.2040 -0.7170  1.9080
H -4.8930 -2.8190  2.3010
H -2.4930 -4.7630  4.8060
H -4.4060 -2.3980  5.0570
H -4.0060 -6.8240  4.1080
H -2.4080 -4.9850  1.7720
H -4.8580 -5.1500  2.0330
H -5.4770 -4.4300  4.3070
H -5.4130 -3.6310  6.6180
H -5.4980 -5.2450 10.3360
H -5.9940 -2.5030  9.0810
H -4.7840 -2.9170 10.3060
H -7.8570 -3.6910 10.2200
H -3.9990 -6.4640  7.7630
H -6.1230 -5.9300  6.7010
H -7.3490 -6.0360  8.8960
H -1.3950 -2.5730  5.4750
H -2.6030 -2.2590  6.7380
H -2.3510 -1.0760  5.4370
H -0.4930  1.7260 -0.0120
H -0.4460  1.7970  1.7410
H  0.3260 -0.5140 -0.0480
H  1.4910  2.9920  0.7860
H  1.9340  1.5790 -0.1700
H  3.2100 -0.8590  3.8900
H  3.3590 -2.1220  2.6730
H  5.2930 -1.0340  1.5870
H  5.5770 -0.9970  3.3070
H  5.9880  4.3200  0.9450
H  6.3500  2.8750  0.1210
H  3.8050  3.5870  0.4840
H  5.1410  2.7970  5.1500
H  4.2640  3.2830  3.7210
H  6.3980  4.7530  4.9300
H  7.3690  0.3230  3.7910
H  6.0020  0.4350  4.9240
H  7.2950  1.5880  5.0210
H -0.7160 -1.4190  3.4510
H  0.8450 -1.0600  4.2040
H -0.2300  0.2350  3.6240
H  1.3200 -2.9210  2.5040
H  1.3600 -2.5450  0.7680
H -0.1810 -2.7420  1.6170
H  0.9210  1.9330  3.4640
H  2.1510  3.1160  3.2020
H  2.5390  1.6240  4.0780
H 10.4890  5.1660  3.0630
H  9.8460  3.9930  4.1850
H  9.1800  5.6380  4.1800
H  7.2100  5.8880  1.6570
H  4.2660  0.5480  1.8260
H  7.4750  8.0490  0.6560
H  8.7470  7.5840 -0.4730
H  9.0340  9.6560  1.7560
H  8.7400  9.9980 -1.2660
H  9.0090 11.3010 -0.0890
H  7.5020 10.3740 -0.0490
H 10.9400  8.8760 -0.5090
H 11.2290  8.6640  1.2340
H 11.1390 10.2870  0.5490
H  8.9090  7.2950  2.5550
H 10.0960  6.6780  1.4010
H -5.5040  1.2870  2.2240
H -9.6290  2.1120  2.5520
H -7.4900  0.1060  3.2080
H -9.1680  0.9040  4.6420
H -7.4170  2.5110  4.3830
H -6.3160  3.2600 -0.3230
H -9.9860 -0.4040  2.9000
H -8.8720 -1.3480  1.8890
H -5.6550  3.6380  2.0070
H -8.1940  2.8130  1.6940
H -9.2420  0.3010  0.2500
H  7.8120  3.2850  4.0270
H  2.5740 -0.5360  0.9460
H -12.2160 -5.5740 10.1930
H -12.5860 -3.8330 10.2130
H -13.7410 -4.9830  9.5130
H  3.0580  6.7800  5.1380
H  4.5670  6.0730  5.7520
H  3.3040  5.0240  5.0580
H 10.8350  4.4860  0.5120
H 10.9430  5.8530 -0.6250
H 11.1710  4.1880 -1.2000
O -9.3150  1.4880  0.5130
C -9.7590  1.3090  1.8840
C -10.9820  3.3800  0.4410
C -10.1680  2.3420 -0.3730
O -11.8200  4.1630 -0.3950
O -11.8110  0.9310  3.2210
C -9.3000  3.0390 -1.4340
C -11.3050  1.3400  1.9520
C -11.8390  2.7280  1.5610
O -8.7050  2.1010 -2.3160
O -1.1660 -1.9130 -1.3830
C -1.6060 -2.1150  0.0030
C -3.1070 -0.3270 -1.5370
C -2.0730 -1.1790 -2.2890
O -4.0130  0.3580 -2.4800
O -5.1690 -1.5740 -1.0360
O -3.6240 -2.9400  1.3480
C -3.1210 -2.4050  0.0220
C -3.8970 -1.1800 -0.5220
O -3.7840 -1.0380  2.7080
C -4.5410 -2.1170  2.1190
C -5.4500 -0.7770  4.5490
C -4.5120 -0.0790  3.5210
O -6.3510  0.1660  5.2530
O -7.0620 -2.6330  4.8340
O -4.4160 -3.5270  4.1250
C -5.3060 -2.9050  3.1940
C -6.2570 -1.9280  3.9020
O -6.4030  2.4560  4.8390
C -7.0340  1.2010  4.4950
C -8.5450  3.7190  4.6080
C -7.0330  3.6650  4.3270
O -9.1030  4.8130  3.8970
O -9.1130  2.3790  2.6340
O -8.7770  1.2440  6.2110
C -8.5460  1.2140  4.8050
C -9.2140  2.4210  4.1220
C -3.4950  0.8320  4.2080
C  0.1430  0.9610  0.2350
C  0.1000 -0.4740  0.7730
C  0.7360 -0.6370  2.1880
C  2.1710  0.0010  2.1770
C  2.2890  1.4490  1.5770
C  1.5780  1.4990  0.2090
C  2.9940 -0.1570  3.4910
C  4.3560  0.5680  3.4590
C  4.8350  0.8610  2.0260
C  3.7710  1.7440  1.3600
C  6.2080  0.3630  1.5200
C  6.9210  1.8390  1.3700
C  5.9220  3.0050  0.5680
C  4.2970  2.8820  0.7480
C  7.2220 -0.3030  2.4350
C  8.5590  0.1220  1.7920
C  8.3540  1.4480  0.9480
C  6.1220 -0.5770  0.2450
C  0.8680 -2.1540  2.4680
C -0.2050 -0.1220  3.3020
C  1.7330  2.5590  2.5010
C  7.3450  2.5940  2.6530
C  9.2240  2.6760  1.3530
O  6.6250  2.8010  3.6250
O  8.5850  3.1170  2.5780
C  9.1260  3.8440  0.3400
O -1.2900 -0.9090  0.7420
C 10.7870  2.4790  1.5170
C 12.8320  2.5600  3.0920
C 13.3420  2.9580  4.4620
C 14.0630  4.0720  4.6520
C 12.9850  2.0360  5.6090
C 11.3180  2.7810  2.9340
O -3.2000  2.4790 -1.7960
C -4.3950  1.7600 -2.2280
C -4.2530  3.5620  0.2010
C -3.4090  3.7500 -1.0840
O -5.1420  4.6590  0.3230
O -6.1650  2.3130  1.1070
O -6.4880  0.8340 -1.1950
C -2.0560  4.4020 -0.7690
C -5.5800  1.9410 -1.2270
C -5.0710  2.2510  0.1890
O -1.2640  4.4320 -1.9420
O -13.2070  2.5580  1.1540
C -14.0890  3.5430  1.6870
O  9.5220  0.2220  2.8540
O 11.0400 -0.5090  4.2850
C 10.2520 -0.7730  3.3860
C 10.1350 -2.2070  2.8940
O 11.2950  1.1850  1.0320
O 11.0380  1.6310 -1.1350
C 11.4470  0.8800 -0.2570
C 12.0950 -0.4450 -0.5990
H -9.3890  0.3550  2.2360
H -10.2630  4.0470  0.9190
H -10.8650  1.6770 -0.8850
H -12.6930  3.7430 -0.3570
H -12.7740  0.9270  3.1640
H -8.5260  3.6230 -0.9360
H -9.9230  3.7160 -2.0220
H -11.6520  0.6210  1.2090
H -11.7750  3.3670  2.4440
H -8.1150  1.5140 -1.8100
H -1.0580 -2.9460  0.4270
H -2.5460  0.4210 -0.9790
H -1.4740 -0.5280 -2.9260
H -2.5930 -1.8990 -2.9210
H -5.0730 -1.7410 -1.9840
H -3.2630 -3.2260 -0.6810
H -4.0600 -0.5060  0.3090
H -5.2830 -1.6990  1.4520
H -4.8210 -1.2170  5.3250
H -5.0950  0.5150  2.8210
H -6.4640 -3.1580  5.3820
H -3.5950 -3.7080  3.6490
H -5.8900 -3.6740  2.6870
H -6.9210 -1.4930  3.1530
H -6.9080  1.0400  3.4330
H -8.7090  3.8390  5.6810
H -6.8630  3.7120  3.2510
H -6.5540  4.5260  4.7940
H -9.1060  4.5590  2.9680
H -8.0360  0.7680  6.6140
H -8.9710  0.2910  4.4140
H -10.2670  2.4540  4.4000
H -4.0040  1.5820  4.8130
H -2.8930  1.3330  3.4510
H -2.8460  0.2380  4.8500
H -0.2530  0.9670 -0.7800
H -0.4920  1.5970  0.8500
H  0.6620 -1.0990  0.0750
H  1.5660  2.5260 -0.1590
H  2.1550  0.9030 -0.5000
H  2.4300  0.2220  4.3420
H  3.1880 -1.2160  3.6590
H  5.0760 -0.0170  4.0250
H  4.2540  1.5280  3.9670
H  6.1800  4.0010  0.8960
H  6.1410  2.9700 -0.4900
H  3.6860  3.6400  0.3270
H  7.1040 -1.3860  2.4650
H  7.1660  0.0960  3.4490
H  8.9050 -0.6520  1.1070
H  5.6200 -0.0750 -0.5850
H  5.5440 -1.4670  0.4980
H  7.0970 -0.8940 -0.1200
H  1.5290 -2.6230  1.7380
H -0.1080 -2.6360  2.4160
H  1.2610 -2.3320  3.4680
H  0.2620 -0.2020  4.2810
H -1.1170 -0.7190  3.3170
H -0.5010  0.9040  3.1270
H  0.6520  2.5540  2.5670
H  2.0100  3.5420  2.1220
H  2.1380  2.4800  3.5080
H  9.7150  4.6900  0.6970
H  8.1240  4.2170  0.2100
H  9.5000  3.5390 -0.6360
H 11.2960  3.2100  0.8860
H  5.0250  1.0800  1.0510
H 13.3600  3.1130  2.3270
H 13.0710  1.5200  2.9150
H 14.3150  4.7280  3.8590
H 14.4190  4.3590  5.6080
H 11.9190  2.0240  5.7910
H 13.4640  2.3290  6.5330
H 13.2820  1.0170  5.4030
H 11.0970  3.8210  3.1740
H 10.8010  2.1630  3.6650
H -4.6990  2.1750 -3.1820
H -3.5970  3.5310  1.0730
H -3.9470  4.4060 -1.7720
H -5.8370  4.3670  0.9310
H -6.9060  1.8320  0.7000
H -5.9840 -0.0020 -1.2230
H -1.5390  3.8170 -0.0060
H -2.2130  5.4160 -0.3980
H -6.1290  2.8220 -1.5640
H -4.4000  1.4560  0.5010
H -1.3840  3.5830 -2.3860
H  8.4160  1.2420 -0.1210
H  2.7120 -0.5980  1.4420
H -14.1100  3.4800  2.7770
H -13.7740  4.5460  1.3920
H -15.0970  3.3670  1.3090
H  9.1180 -2.5610  3.0460
H 10.8210 -2.8340  3.4630
H 10.3960 -2.2540  1.8400
H 13.0680 -0.4980 -0.1120
H 12.2180 -0.5200 -1.6790
H 11.4640 -1.2540 -0.2380
C  9.9300  3.8870 -3.0860
C 10.6610  3.2780 -4.2640
C 11.8690  3.7220 -4.6380
C  9.9780  2.1420 -4.9970
C  9.9990  2.9930 -1.8340
O -10.6350 -2.0830  1.0730
C -10.7160 -3.4630  0.6620
C -12.2230 -2.8140  2.9420
C -11.2520 -1.7360  2.3960
O -13.1440 -2.2100  3.8410
O -12.4400 -5.1780  0.0920
C -10.1560 -1.4260  3.4340
C -12.2130 -3.8520  0.5580
C -13.0330 -3.5110  1.8260
O -9.3340 -2.5580  3.6810
O -1.0950 -0.3780 -1.7310
C -1.2540 -1.1500 -0.5090
C -3.4930  0.3280 -1.4130
C -2.3250  0.0870 -2.3870
O -4.6890  0.7050 -2.1950
O -4.9950 -1.5530 -0.8140
O -2.7110 -2.8450  0.6320
C -2.5950 -1.9080 -0.5040
C -3.7610 -0.9050 -0.4960
O -2.5010 -4.7550 -0.7170
C -2.0560 -4.1320  0.5180
C -4.6720 -5.0500  0.5220
C -3.8150 -5.4110 -0.7170
O -5.9370 -5.8050  0.4970
O -4.4650 -4.5360  2.8980
O -1.8340 -4.5780  2.9360
C -2.3800 -5.0560  1.7120
C -3.9020 -5.3150  1.8410
O -7.0420 -5.2310  2.4890
C -7.1150 -5.1400  1.0360
C -9.2790 -6.3020  2.7850
C -7.7710 -6.3300  3.1120
O -9.9810 -5.6700  3.8500
O -9.9160 -4.1970  1.6350
O -8.2150 -7.1630  0.1640
C -8.4080 -5.7770  0.4540
C -9.5900 -5.6220  1.4230
C -4.5250 -5.0600 -2.0250
C  0.2390  1.7240  0.5740
C  0.1390  0.2570  0.9700
C  0.4660 -0.0980  2.4580
C  1.8660  0.4180  2.9670
C  1.8790  2.0210  2.5420
C  0.6420  2.5680  1.7680
C  2.9580 -0.4390  3.6360
C  4.0400 -0.3710  2.4730
C  4.4190  1.0960  1.8930
C  3.2150  2.1210  1.5750
C  5.4140  1.0550  0.7000
C  5.8340  2.5000  0.3080
C  4.5850  3.2070 -0.2750
C  3.3550  3.0530  0.6070
C  6.7750  0.4430  1.0120
C  7.6240  0.9340 -0.1640
C  7.0750  2.3310 -0.6120
C  4.7660  0.2530 -0.4730
C -0.6350  0.1980  3.5130
C  0.4830 -1.6530  2.4550
C  2.0450  3.0420  3.7380
C  6.4670  3.4030  1.3910
C  7.8960  3.6460 -0.3670
O  6.0390  3.6170  2.5200
O  7.5980  3.9860  0.9930
C  7.3290  4.7950 -1.2450
O -1.1830 -0.2190  0.5920
C  9.4570  3.5990 -0.5200
O -5.7860  1.2540 -0.1810
C -5.6950  1.5520 -1.5870
C -8.1800  1.8960 -0.0020
C -6.7530  2.0630  0.5620
O -9.0480  2.9060  0.6380
O -9.4090  1.4990 -2.0810
O -7.3360 -0.1230 -2.2800
C -6.6970  1.7060  2.0540
C -7.0580  1.2850 -2.2580
C -8.2040  2.0330 -1.5470
O -5.3850  1.9070  2.5510
O -11.0320  4.0810  0.9460
C -10.4810  2.8780  0.3720
C -13.2340  3.0250  1.3890
C -12.4860  4.2380  0.7920
O -14.6260  3.0980  1.1190
O -10.8420  1.5600  2.3940
C -12.9360  5.5480  1.4520
C -11.1590  1.6430  1.0040
C -12.6860  1.7050  0.8060
O -12.1050  6.6020  1.0000
O -13.8230 -4.6260  2.2920
C -13.1620 -5.6360  3.0590
O  9.0190  0.8730  0.1860
O  9.1840 -1.3170 -0.2410
C  9.7130 -0.2750  0.1320
C 11.1760 -0.2350  0.5210
O -13.0590  1.6360 -0.5770
C -12.8630  0.3710 -1.2000
O 10.0750  4.9050 -0.3040
O 11.0350  6.5450  0.8030
C 10.5620  5.4160  0.8380
C 10.6060  4.6290  2.1390
H 10.3530  4.8590 -2.8640
H  8.9060  4.0780 -3.3690
H 12.3640  4.5140 -4.1350
H 12.3990  3.3080 -5.4580
H  9.0000  2.4350 -5.3530
H  9.8520  1.2770 -4.3610
H 10.5440  1.8210 -5.8600
H 11.0520  2.7640 -1.6680
H  9.4950  2.0530 -2.0490
H -10.2470 -3.5560 -0.3100
H -11.6360 -3.5630  3.4710
H -11.8260 -0.8270  2.2310
H -13.7940 -2.8790  4.0890
H -13.2300 -5.4850  0.5650
H -9.5370 -0.6140  3.0530
H -10.6210 -1.0970  4.3650
H -12.5990 -3.1930 -0.2200
H -13.7560 -2.7650  1.4920
H -9.2330 -3.0230  2.8320
H -0.4340 -1.8520 -0.4320
H -3.2240  1.1760 -0.7810
H -2.6290 -0.6640 -3.1180
H -2.1040  1.0130 -2.9180
H -5.6790 -0.8880 -0.6640
H -2.6530 -2.4840 -1.4270
H -3.8390 -0.5270  0.5250
H -0.9870 -3.9700  0.4620
H -4.9160 -3.9870  0.4620
H -3.6220 -6.4850 -0.7010
H -5.4240 -4.7190  2.9180
H -2.5780 -4.1170  3.3570
H -1.9000 -6.0060  1.4820
H -4.0270 -6.3690  2.0910
H -7.0860 -4.0880  0.7770
H -9.6130 -7.3390  2.7250
H -7.6290 -6.2790  4.1930
H -7.3460 -7.2680  2.7530
H -9.6790 -4.7490  3.8940
H -7.2720 -7.2670 -0.0340
H -8.6330 -5.2640 -0.4810
H -10.4570 -6.1190  0.9970
H -4.7300 -3.9900 -2.0550
H -5.4600 -5.6140 -2.1060
H -3.8810 -5.3220 -2.8650
H  0.9820  1.8210 -0.2170
H -0.7180  2.0760  0.1890
H  0.8630 -0.2720  0.3470
H -0.2150  2.6700  2.4250
H  0.8190  3.5870  1.4330
H  3.3430 -0.0260  4.5790
H  2.6680 -1.4720  3.8090
H  3.6510 -0.9710  1.6510
H  4.9510 -0.8550  2.8260
H  4.7570  4.2610 -0.4080
H  4.3610  2.8310 -1.2630
H  2.5970  3.7590  0.3930
H  6.7450 -0.6470  1.0480
H  7.1700  0.8320  1.9520
H  7.4770  0.2490 -1.0030
H  3.7180  0.5300 -0.5930
H  4.8050 -0.8180 -0.2710
H  5.2660  0.4300 -1.4230
H -0.6890  1.2430  3.7900
H -0.4290 -0.3450  4.4370
H -1.6100 -0.1160  3.1400
H  0.6390 -2.0540  3.4560
H  1.2680 -2.0270  1.7980
H -0.4760 -2.0520  2.1220
H  2.9710  2.8720  4.2900
H  2.0870  4.0670  3.3680
H  1.2130  2.9570  4.4350
H  8.0830  5.5500 -1.4600
H  6.5390  5.3310 -0.7240
H  6.9500  4.4220 -2.1950
H  9.8360  2.9800  0.2860
H  4.9370  1.5370  2.7300
H -5.3980  2.5870 -1.7040
H -8.5430  0.9030  0.2700
H -6.4530  3.1070  0.4530
H -9.1720  0.5990 -2.3630
H -6.5080 -0.5690 -2.5230
H -6.9870  0.6630  2.1910
H -7.3920  2.3420  2.6050
H -6.9880  1.6420 -3.2870
H -8.1340  3.0940 -1.7930
H -4.7780  1.3530  2.0460
H -10.6630  2.9150 -0.6940
H -13.0810  3.0210  2.4690
H -12.6930  4.2980 -0.2780
H -14.7480  2.7160  0.2390
H -10.3450  2.3640  2.6080
H -12.8430  5.4550  2.5340
H -13.9770  5.7530  1.1990
H -10.7680  0.7540  0.5110
H -13.1470  0.8810  1.3530
H -11.2060  6.2470  0.9780
H  6.7810  2.2540 -1.6580
H  2.6210  1.0580  3.2090
H -12.2870 -6.0200  2.5370
H -13.8520 -6.4630  3.2280
H -12.8560 -5.2510  4.0330
H 11.7040  0.4380 -0.1520
H 11.5970 -1.2370  0.4490
H 11.2610  0.1300  1.5430
H -13.2640  0.4110 -2.2150
H -11.8020  0.1270 -1.2670
H -13.3880 -0.4110 -0.6500
H 11.1440  3.6970  1.9850
H  9.5930  4.4260  2.4810
H 11.1220  5.2220  2.8940
C 11.9470  5.3480  2.4790
C 13.1930  5.0160  1.6390
C 14.4370  5.0760  2.5340
C 13.3770  5.9900  0.4660
C 10.6290  5.1810  1.7000
O -5.2780  4.6770  6.4640
C -5.6870  3.2950  6.3390
C -7.6710  5.3930  6.8970
C -6.1720  5.5850  7.2430
O -7.9790  6.0680  5.6860
O -7.5110  1.8800  5.4700
C -5.8930  5.4590  8.7520
C -7.1190  3.2200  5.7740
C -8.0830  3.9110  6.7540
O -4.4960  5.3580  8.9470
O -2.0330 -0.6110 -1.5240
C -1.8940 -1.2530 -0.2200
C -3.4910  1.0040 -0.2710
C -3.0300  0.4720 -1.6400
O -4.4020  2.1430 -0.3680
O -5.4160 -0.3720  0.5540
O -3.1810 -2.2090  1.6900
C -3.2780 -1.4610  0.4290
C -4.0120 -0.1250  0.6590
O -5.4630 -2.6330  2.0440
C -4.1390 -3.2630  1.9340
C -4.7460 -1.9600  4.3220
C -5.9340 -2.2820  3.3930
O -5.2040 -1.5110  5.6320
O -2.5080 -2.7180  4.8420
O -2.5260 -4.7220  3.1030
C -3.7820 -4.0630  3.2110
C -3.8110 -3.1780  4.4810
O -3.2130 -0.5320  6.3830
C -4.6310 -0.2760  6.1100
C -3.2190  1.6510  7.6100
C -2.6030  0.2430  7.4770
O -2.9240  2.3540  6.4080
O -5.5760  2.7070  7.6780
O -5.4130 -0.7940  8.3690
C -5.3840  0.2230  7.3620
C -4.7380  1.5020  7.9270
C -6.9240 -1.1170  3.2930
C  0.8280  1.0000  0.0100
C  0.3710 -0.4370  0.3240
C  1.1480 -1.1620  1.4840
C  2.5320 -0.4580  1.6820
C  2.4700  1.0820  2.0030
C  1.2210  1.7060  1.3070
C  3.5940 -1.1650  2.5540
C  4.9680 -0.5890  2.1730
C  5.0690  0.9650  2.1780
C  3.8340  1.6740  1.5710
C  6.3910  1.4970  1.5390
C  6.3970  3.0490  1.5250
C  5.2870  3.4860  0.5340
C  3.9670  2.7810  0.8050
C  7.6490  1.2190  2.3530
C  8.6590  2.1840  1.7270
C  7.8780  3.4600  1.2540
C  6.5830  0.8900  0.1100
C  1.3410 -2.6280  1.0270
C  0.3390 -1.2740  2.8000
C  2.3100  1.4220  3.5110
C  6.1760  3.8010  2.8530
C  8.0240  4.8380  1.9920
O  5.2940  3.5930  3.6820
O  7.0480  4.7850  3.0460
C  7.6130  5.9750  1.0260
O -1.0540 -0.4080  0.5910
C  9.3980  5.2300  2.6400
O -5.3750  2.6940 -2.4050
C -5.6070  2.0120 -1.1550
C -5.5660  4.7850 -1.0040
C -5.5340  4.1720 -2.4200
O -5.7510  6.2400 -1.0960
O -6.3580  4.3000  1.2510
O -7.1120  1.8680  0.7970
C -4.4040  4.7920 -3.2520
C -6.8250  2.5990 -0.4070
C -6.6560  4.1150 -0.1280
O -4.3060  4.1070 -4.4870
O -5.8190  8.4070 -0.2750
C -5.6350  7.0310  0.1250
C -4.3510  9.2840  1.5230
C -5.7100  9.4030  0.8000
O -4.2940 10.1510  2.6470
O -3.1940  7.0660 -0.1070
C -5.9120 10.8090  0.2190
C -4.2600  6.8620  0.8220
C -4.1340  7.8360  2.0090
O -7.0750 10.8130 -0.5890
O -9.4360  3.8650  6.2770
C -10.2370  2.8710  6.9060
O  9.7610  2.3830  2.6320
O 10.7280  0.4310  2.1160
C 10.7270  1.4610  2.7820
C 11.8150  1.7240  3.8020
O -5.1120  7.5820  3.0250
C -4.8930  6.4150  3.8070
O  9.3330  6.4840  3.4170
O  9.7010  8.0750  1.8730
C  9.4770  7.7610  3.0380
C  9.3460  8.8200  4.1120
H 11.9250  4.6900  3.3480
H 12.0220  6.3740  2.8420
H 13.1020  4.0010  1.2430
H 14.5630  6.0820  2.9390
H 15.3240  4.8140  1.9560
H 14.3410  4.3700  3.3600
H 13.4120  7.0170  0.8310
H 14.3050  5.7680 -0.0610
H 12.5530  5.8920 -0.2410
H 10.6510  4.2270  1.1760
H 10.5600  5.9610  0.9450
H -5.0240  2.7960  5.6480
H -8.2710  5.8400  7.6900
H -5.8880  6.5980  6.9530
H -8.8490  5.7450  5.4120
H -8.4070  1.9340  5.1140
H -6.3740  4.5630  9.1460
H -6.2830  6.3320  9.2770
H -7.1120  3.7870  4.8420
H -8.0010  3.4350  7.7330
H -4.1760  4.8150  8.2110
H -1.4060 -2.2100 -0.3510
H -2.6050  1.4210  0.2090
H -3.8880  0.0880 -2.1910
H -2.5870  1.2910 -2.2080
H -5.5950 -1.1690  1.0930
H -3.8510 -2.0650 -0.2760
H -3.7970  0.1970  1.6800
H -4.1380 -3.9300  1.0800
H -4.1790 -1.1470  3.8630
H -6.4640 -3.1540  3.7820
H -2.6260 -1.9970  5.4880
H -1.9090 -4.1240  3.5560
H -4.5550 -4.8250  3.3130
H -4.1950 -3.7930  5.2960
H -4.7010  0.4730  5.3290
H -2.7500  2.1750  8.4440
H -1.5320  0.3260  7.2860
H -2.7460 -0.3040  8.4110
H -1.9700  2.4440  6.3120
H -5.5290 -1.6340  7.9060
H -6.4130  0.4320  7.0790
H -4.7910  1.3910  9.0110
H -6.4050 -0.2010  3.0140
H -7.6850 -1.3460  2.5470
H -7.4100 -0.9640  4.2570
H  0.0180  1.5390 -0.4820
H  1.6860  0.9790 -0.6630
H  0.5050 -1.0000 -0.6030
H  0.3600  1.6180  1.9700
H  1.3280  2.7750  1.1510
H  3.3930 -1.0370  3.6160
H  3.6220 -2.2330  2.3480
H  5.1810 -0.9690  1.1760
H  5.7220 -0.9950  2.8470
H  5.0880  4.5420  0.6260
H  5.5870  3.3280 -0.4930
H  3.1400  3.2710  0.3670
H  7.9800  0.1840  2.2650
H  7.4940  1.4670  3.4050
H  9.0730  1.7130  0.8320
H  6.9670 -0.1290  0.1730
H  7.2760  1.4650 -0.5000
H  5.6290  0.8580 -0.4190
H  0.3820 -3.0640  0.7470
H  2.0130 -2.6750  0.1690
H  1.7490 -3.2370  1.8330
H  0.9670 -1.6520  3.6060
H -0.5060 -1.9520  2.6720
H -0.0750 -0.3100  3.0820
H  1.3940  1.0250  3.9370
H  2.2890  2.5050  3.6370
H  3.1290  1.0630  4.1270
H  7.3560  6.8670  1.5960
H  6.7580  5.7250  0.4160
H  8.4270  6.2150  0.3440
H  9.5690  4.4970  3.4230
H  5.0980  1.2300  3.2230
H -5.7870  0.9690 -1.3780
H -4.5910  4.6050 -0.5500
H -6.4820  4.3840 -2.9160
H -6.6480  3.4660  1.6590
H -6.5760  1.0520  0.7820
H -3.4630  4.6920 -2.7080
H -4.6070  5.8500 -3.4260
H -7.6700  2.4830 -1.0850
H -7.6100  4.5960 -0.3460
H -4.4390  3.1710 -4.2920
H -6.4380  6.7650  0.8030
H -3.5550  9.5460  0.8240
H -6.5160  9.2010  1.5080
H -4.7140  9.6630  3.3710
H -3.6070  7.2860 -0.9540
H -5.0470 11.0710 -0.3920
H -6.0110 11.5350  1.0280
H -4.1930  5.8430  1.1990
H -3.1300  7.7590  2.4280
H -7.0750  9.9680 -1.0600
H  8.0610  3.5900  0.1870
H  2.9560 -0.4860  0.6760
H -11.2290  2.8680  6.4510
H -10.3440  3.0930  7.9690
H -9.7950  1.8810  6.7900
H 12.5780  2.3540  3.3520
H 12.2540  0.7760  4.1120
H 11.3840  2.2280  4.6650
H -3.9290  6.4660  4.3170
H -5.6770  6.3550  4.5590
H -4.9410  5.5120  3.1990
H  8.3650  8.7320  4.5760
H  9.4590  9.8070  3.6660
H 10.1170  8.6590  4.8620
C 10.6120  5.5300  0.8670
C 11.9430  5.5350  0.1430
C 12.7060  6.6350  0.1090
C 12.3840  4.2460 -0.5180
C 10.7140  4.9110  2.2760
O -3.4430 -2.2250  9.6750
C -3.8100 -1.9130  8.3050
C -5.7300 -2.8930 10.3930
C -4.4820 -2.0280 10.6870
O -6.8760 -2.1540 10.7780
O -5.5590 -2.4080  6.6140
C -3.9250 -2.3130 12.0880
C -5.3190 -2.1760  8.0040
C -5.8650 -3.3030  8.9050
O -2.7360 -1.5710 12.2890
O -2.6770  0.2460 -1.1170
C -2.1590 -0.9360 -0.4750
C -4.8640  0.0610  0.0910
C -3.7050  0.9650 -0.3650
O -5.7780 -0.1900 -1.0310
O -5.4400 -2.1680  0.9040
O -2.7530 -3.1360  0.5010
C -3.2910 -1.9370 -0.1800
C -4.3580 -1.2680  0.6980
O -4.5130 -4.6560  0.6970
C -3.2030 -4.4430  0.0840
C -3.2370 -4.9810  2.8050
C -4.5480 -5.2580  2.0390
O -3.3180 -5.4710  4.1800
O -0.8280 -4.9810  2.4850
O -0.9400 -5.4120 -0.1140
C -2.2060 -5.5470  0.5190
C -2.0370 -5.6110  2.0600
O -1.3140 -4.8350  5.1910
C -2.7480 -4.6140  5.1950
C -1.1460 -4.3730  7.6420
C -0.5670 -4.1300  6.2350
O -0.5150 -3.5120  8.5740
O -2.8780 -2.6340  7.4400
O -3.3100 -6.3010  6.8960
C -3.3660 -4.9110  6.5770
C -2.6580 -4.0830  7.6580
C -5.7790 -4.7380  2.7880
C -0.1300  1.4230  1.1110
C -0.1470 -0.0300  0.6450
C  0.8460 -0.9520  1.4160
C  2.2750 -0.2950  1.4240
C  2.3570  1.2260  1.8290
C  1.2850  2.0040  1.0220
C  3.3640 -1.1320  2.1390
C  4.7410 -0.6080  1.7280
C  4.9460  0.8920  2.0390
C  3.7790  1.7660  1.5360
C  6.3290  1.4400  1.5580
C  6.4080  2.9680  1.8140
C  5.3730  3.6330  0.8740
C  4.0030  2.9910  1.0060
C  7.5340  0.9630  2.3620
C  8.6100  1.9930  1.9990
C  7.9010  3.3430  1.6440
C  6.5660  1.0600  0.0600
C  0.3060 -1.3500  2.8120
C  0.9000 -2.2860  0.6270
C  2.1190  1.5010  3.3350
C  6.2010  3.4860  3.2560
C  8.0560  4.6130  2.5530
O  5.3020  3.1670  4.0290
O  7.1200  4.3800  3.6260
C  7.5450  5.8700  1.7950
O  9.5190  1.9920  3.0660
O -1.5120 -0.5120  0.7480
C  9.4580  4.9260  3.1890
O -7.1010  1.7130 -0.5250
C -7.1460  0.3230 -0.9710
C -7.9820  1.2250  1.7600
C -8.0580  2.1380  0.5190
O -9.0000  1.6580  2.7570
O -9.0600 -1.0530  1.9880
O -7.9270 -1.9490 -0.3680
C -7.7650  3.5960  0.9030
C -8.1160 -0.5550 -0.1300
C -8.0250 -0.2860  1.3830
O -6.3890  3.7500  1.2140
O -9.8010  1.8670  4.9370
C -9.0930  0.9830  4.0530
C -8.8400  0.8700  6.9850
C -10.1250  1.3060  6.2490
O -9.1360  0.1330  8.1620
O -6.8370  1.7150  4.7130
C -10.9170  2.3330  7.0680
C -7.7250  0.5960  4.6800
C -7.8670  0.0410  6.1120
O -12.0080  2.7990  6.2940
O -7.2500 -3.6000  8.6560
C -7.4630 -4.6760  7.7480
O -8.0510 -1.3900  6.1930
C -9.2080 -1.9740  5.6000
O  9.4140  6.0790  4.1150
O 10.2440  7.8420  3.0010
C  9.7730  7.3640  4.0260
C  9.5470  8.2290  5.2480
H 10.2380  6.5410  0.9220
H  9.8920  4.9960  0.2660
H 12.4140  7.5400  0.5800
H 13.6440  6.6640 -0.3840
H 11.6670  3.9180 -1.2570
H 12.5020  3.4520  0.2050
H 13.3330  4.3570 -1.0240
H 11.5250  5.4080  2.8090
H 11.0240  3.8760  2.1490
H -3.6210 -0.8580  8.1480
H -5.6840 -3.8110 10.9800
H -4.7620 -0.9730 10.6460
H -7.6080 -2.5290 10.2640
H -6.5000 -2.2070  6.4480
H -3.7030 -3.3770 12.1800
H -4.6670 -2.0350 12.8390
H -5.8470 -1.2650  8.2890
H -5.2580 -4.1960  8.7560
H -2.1810 -1.7000 11.5100
H -1.4260 -1.3990 -1.1230
H -5.4100  0.5970  0.8630
H -4.1000  1.7640 -0.9920
H -3.2350  1.4090  0.5130
H -5.0660 -3.0730  0.9200
H -3.7350 -2.2330 -1.1310
H -3.8940 -1.0460  1.6610
H -3.3090 -4.4500 -0.9940
H -3.0980 -3.8990  2.8440
H -4.6580 -6.3350  1.9010
H -0.8340 -4.9810  3.4610
H -0.3790 -5.0180  0.5760
H -2.6470 -6.4890  0.1910
H -1.9890 -6.6650  2.3370
H -2.9380 -3.5770  4.9410
H -0.9730 -5.4140  7.9190
H -0.5870 -3.0610  6.0170
H  0.4690 -4.4720  6.2140
H -1.0600 -2.7140  8.6140
H -3.2220 -6.7720  6.0550
H -4.4120 -4.6180  6.5250
H -3.0490 -4.3650  8.6350
H -5.6490 -3.6870  3.0430
H -6.6610 -4.8510  2.1570
H -5.9210 -5.3090  3.7050
H -0.7940  2.0010  0.4680
H -0.5120  1.4850  2.1290
H  0.1270 -0.0340 -0.4120
H  1.2390  3.0340  1.3770
H  1.5820  2.0170 -0.0280
H  3.2500 -1.0840  3.2210
H  3.3120 -2.1770  1.8420
H  4.8400 -0.7860  0.6580
H  5.5070 -1.1880  2.2430
H  5.2620  4.6810  1.0960
H  5.6960  3.5950 -0.1560
H  3.2160  3.6190  0.6800
H  7.8380 -0.0470  2.0860
H  7.3130  1.0000  3.4320
H  9.1330  1.6460  1.1040
H  6.8290  0.0060 -0.0310
H  7.3650  1.6390 -0.3980
H  5.6570  1.2280 -0.5210
H  1.0400 -1.9400  3.3590
H  0.0380 -0.4770  3.3960
H -0.5970 -1.9520  2.7040
H  1.4710 -3.0420  1.1630
H  1.3420 -2.1350 -0.3580
H -0.1030 -2.6900  0.4960
H  2.7760  0.9170  3.9740
H  2.3320  2.5480  3.5530
H  1.0980  1.3220  3.6500
H  7.5880  5.7360  0.7150
H  8.1320  6.7500  2.0330
H  6.5250  6.1100  2.0910
H  9.7760  1.0860  3.2650
H  9.6310  4.1230  3.8980
H  4.9310  0.9520  3.1170
H -7.5110  0.3240 -1.9910
H -7.0090  1.4130  2.2130
H -9.0620  2.0830  0.0960
H -9.1170 -1.8660  1.4620
H -6.9930 -2.1470 -0.1630
H -8.3800  3.8930  1.7550
H -8.0140  4.2380  0.0570
H -9.1230 -0.2840 -0.4470
H -7.0870 -0.6990  1.7410
H -5.8940  3.4610  0.4380
H -9.7120  0.1070  3.9250
H -8.3130  1.7820  7.2710
H -10.7690  0.4440  6.0810
H -8.8500 -0.7790  8.0070
H -7.2740  2.4520  4.2620
H -10.2680  3.1730  7.3190
H -11.2790  1.8730  7.9890
H -7.2760 -0.1820  4.0640
H -6.8890  0.2050  6.5690
H -11.6650  2.9550  5.4030
H  8.1250  3.5780  0.6050
H  2.5660 -0.2720  0.3720
H -7.0190 -5.5940  8.1370
H -7.0320 -4.4550  6.7710
H -8.5350 -4.8350  7.6260
H -9.1990 -3.0470  5.7940
H -10.1220 -1.5690  6.0330
H -9.2080 -1.8350  4.5200
H  8.4910  8.2000  5.5090
H  9.8500  9.2520  5.0320
H 10.1340  7.8320  6.0740
O -12.7250 -0.5650  4.0410
C -12.9010 -1.4000  2.8470
C -13.5540 -2.5620  5.3050
C -13.3240 -1.0350  5.3120
O -14.1390 -3.0000  6.5230
O -14.6240 -2.7690  1.6810
C -12.4830 -0.5530  6.5100
C -14.2950 -2.0680  2.8760
C -14.4850 -2.9600  4.1290
O -11.1790 -1.1160  6.5650
O -1.2900 -1.7850 -1.2690
C -1.5020 -1.7050  0.1690
C -2.9810  0.0610 -1.4410
C -2.2830 -1.1240 -2.1280
O -3.9900  0.6190 -2.3320
O -5.0290 -0.4280 -0.0860
O -3.3300 -1.7550  1.9280
C -3.0100 -1.6300  0.4890
C -3.6020 -0.3240 -0.0690
O -3.5290 -4.0970  1.8660
C -2.9400 -2.9840  2.6030
C -5.6620 -3.3300  2.9260
C -4.9240 -4.4610  2.1710
O -7.0630 -3.6870  3.2060
O -5.3020 -1.5580  4.5520
O -2.7400 -2.0250  4.8710
C -3.3910 -3.0130  4.0820
C -4.9280 -2.8960  4.2180
O -7.7770 -1.4880  3.5670
C -8.0570 -2.6970  2.8210
C -9.9580 -0.7130  2.5660
C -8.6530 -0.3400  3.2980
O -9.7210 -0.9020  1.1730
O -11.8380 -2.3880  2.8070
O -9.5840 -4.0570  4.1940
C -9.5120 -3.1840  3.0610
C -10.4850 -1.9990  3.2420
C -4.9440 -5.8110  2.8970
C  1.1120  0.7390 -0.0740
C  0.6270 -0.5330  0.6460
C  1.1870 -0.7330  2.1020
C  2.4910  0.1160  2.2700
C  2.3410  1.6590  2.0050
C  1.2330  1.8870  0.9300
C  3.3960 -0.1980  3.4840
C  4.6350  0.7170  3.5850
C  4.9540  1.6080  2.3510
C  3.7430  2.1310  1.5760
C  6.1250  1.1120  1.4090
C  6.2220  1.9640  0.0890
C  5.4320  3.3020  0.2180
C  4.0010  2.9930  0.5790
C  7.5010  1.3900  2.1170
C  8.3580  2.3380  1.2480
C  7.7400  2.0040 -0.0960
C  5.9930 -0.4000  1.0880
C  0.1400 -0.4400  3.2050
C  1.5140 -2.2370  2.2580
C  1.9290  2.4970  3.2410
C  5.8970  1.4350 -1.3110
C  7.9690  2.4890 -1.5390
O  4.9080  0.7810 -1.6340
O  6.8200  1.8440 -2.2130
C  9.2310  1.8230 -2.1270
O -0.8280 -0.5210  0.6370
C  7.9420  4.0540 -1.7320
C  9.2740  4.7940 -2.0010
O -3.4970  2.8600 -1.7860
C -3.7540  1.9320 -2.8910
C -5.9610  2.9110 -1.3580
C -4.6250  3.6630 -1.2860
O -7.0520  3.7650 -0.8790
O -6.7460  1.0200 -2.5870
O -5.2090  1.5720 -4.8540
C -4.9960  2.3680 -3.6910
C -6.2420  2.3470 -2.7760
O -9.2930  4.4090 -0.9560
C -8.4250  3.2540 -0.9610
C -8.7510  4.5270  1.4910
C -9.7140  4.9550  0.3620
O -9.1400  5.0630  2.7580
O -9.7070  2.5120  2.4180
O -8.0490  1.0590  0.1500
C -9.8220  6.4820  0.2630
C -8.7910  2.2860  0.1890
C -8.6700  2.9810  1.5650
O -10.5670  6.8210 -0.8910
C 10.2130  4.9160 -0.7880
C 11.5990  5.3990 -1.1610
C 12.6610  4.5810 -1.1350
C 11.7300  6.8490 -1.5780
O -14.4740 -4.3800  3.8640
C -13.2480 -4.9870  3.4480
O  8.2140  3.7010  1.6460
O  7.6290  5.8090  1.3660
C  8.1130  4.9500  2.0910
C  8.6150  5.2750  3.4820
O  6.9300  4.4550 -2.7130
O  7.9930  3.7800 -4.5720
C  6.9930  4.2470 -4.0360
C  5.7790  4.6300 -4.8560
H -12.8090 -0.7720  1.9690
H -12.5810 -3.0370  5.1820
H -14.2980 -0.5500  5.3830
H -14.3630 -3.9330  6.4130
H -14.6400 -3.7040  1.9270
H -13.0150 -0.7860  7.4340
H -12.3890  0.5310  6.4410
H -14.9980 -1.2390  2.9610
H -15.4980 -2.7390  4.4680
H -11.2450 -2.0440  6.8170
H -1.0560 -2.5760  0.6290
H -2.2200  0.8220 -1.2570
H -3.0360 -1.8580 -2.4170
H -1.7790 -0.7720 -3.0290
H -5.3060 -0.5740  0.8260
H -3.4880 -2.4680 -0.0180
H -3.3330  0.4760  0.6230
H -1.8620 -3.0740  2.5610
H -5.6820 -2.4730  2.2520
H -5.4160 -4.5920  1.2050
H -6.2600 -1.4760  4.3760
H -3.3950 -1.3090  4.9300
H -3.0910 -3.9880  4.4630
H -5.2420 -3.5580  5.0260
H -7.9270 -2.4720  1.7690
H -10.6700  0.1010  2.7040
H -8.0980  0.3890  2.7080
H -8.9090  0.1170  4.2550
H -9.1970 -0.1500  0.8430
H -8.6820 -4.3720  4.3410
H -9.8030 -3.7390  2.1700
H -10.5510 -1.8000  4.3080
H -4.4290 -6.5520  2.2860
H -5.9750 -6.1320  3.0460
H -4.4470 -5.7420  3.8630
H  2.0850  0.5590 -0.5360
H  0.4050  1.0010 -0.8620
H  0.9400 -1.3710  0.0200
H  0.2650  1.9710  1.4240
H  1.3550  2.8300  0.4070
H  2.8220 -0.1110  4.4060
H  3.7490 -1.2260  3.4050
H  5.5060  0.1230  3.8600
H  4.4780  1.3830  4.4330
H  5.8390  3.9550  0.9700
H  5.4350  3.8670 -0.7020
H  3.2560  3.4550 -0.0130
H  8.0460  0.4530  2.2400
H  7.3800  1.8190  3.1130
H  9.4160  2.0730  1.2870
H  5.0540 -0.5920  0.5740
H  6.8000 -0.7430  0.4410
H  6.0200 -1.0010  1.9950
H -0.3210  0.5320  3.0530
H  0.5920 -0.4730  4.1950
H -0.6610 -1.1760  3.1750
H  1.8160 -2.4610  3.2810
H  2.3200 -2.5200  1.5800
H  0.6380 -2.8430  2.0300
H  0.9820  2.1710  3.6620
H  1.8190  3.5420  2.9530
H  2.6610  2.4700  4.0390
H 10.1240  2.1100 -1.5750
H  9.3440  2.1070 -3.1730
H  9.1350  0.7370 -2.1040
H  7.5760  4.4780 -0.8000
H  5.3340  2.5150  2.8060
H  9.8090  4.3250 -2.8260
H  9.0310  5.8060 -2.3260
H -2.8800  1.8900 -3.5300
H -5.8760  2.0800 -0.6560
H -4.6960  4.5780 -1.8750
H -4.4230  3.9340 -0.2490
H -5.9990  0.4790 -2.2650
H -5.6870  0.7820 -4.5720
H -4.8160  3.3930 -4.0140
H -6.9980  2.9610 -3.2660
H -8.5730  2.7540 -1.9090
H -7.7610  4.9130  1.2410
H -10.7060  4.5500  0.5700
H -8.3700  5.1190  3.3360
H -9.9410  3.2610  2.9890
H -7.7770  0.8670 -0.7640
H -8.8200  6.9070  0.1810
H -10.3090  6.8800  1.1550
H -9.8440  2.0450  0.0330
H -7.7030  2.7200  1.9990
H -10.2750  6.2210 -1.5910
H  8.0460  0.9600 -0.1950
H  3.0910 -0.2130  1.4230
H 10.2890  3.9710 -0.2720
H  9.7840  5.6000 -0.0700
H 12.5890  3.5620 -0.8530
H 13.6350  4.9080 -1.3990
H 11.2140  7.0390 -2.5090
H 12.7630  7.1370 -1.7230
H 11.3150  7.5140 -0.8330
H -12.9100 -4.5820  2.4940
H -13.4120 -6.0570  3.3170
H -12.4600 -4.8570  4.1900
H  9.6790  5.0550  3.5360
H  8.0780  4.6640  4.2050
H  8.4440  6.3310  3.6900
H  4.9260  4.0490 -4.5080
H  5.9690  4.4170 -5.9070
H  5.5780  5.6900 -4.7180
O -7.6740 -4.6360  7.4040
C -8.6030 -5.4190  6.6020
C -5.9590 -6.4550  7.4300
C -6.2190 -4.9330  7.3240
O -6.0890 -6.8920  8.7810
O -9.3040 -7.7190  6.1260
C -5.6250 -4.2890  6.0580
C -8.3570 -6.9320  6.8550
C -6.8920 -7.3150  6.5450
O -4.2060 -4.3150  6.0940
O -2.8010  3.0130 -0.9880
C -3.1170  1.8630 -1.8450
C -5.1020  3.6130 -0.6780
C -3.7160  4.1470 -1.0670
O -6.0950  4.6770 -0.8550
O -5.6310  2.8710 -2.9520
O -4.4900  0.8760 -0.0190
C -4.5060  1.2970 -1.4460
C -5.5140  2.4480 -1.5970
O -6.7070  0.4350  0.4040
C -5.3890 -0.1740  0.3760
C -7.4540 -0.8100  2.3640
C -7.8070 -0.3530  0.9310
O -8.5900 -1.6640  2.8350
O -5.6280 -1.7610  3.7510
O -4.8280  0.6080  2.6190
C -4.9780 -0.5710  1.8190
C -6.0550 -1.4920  2.4180
O -8.0680 -3.8120  2.1070
C -8.3390 -3.0210  3.2990
C -8.9910 -5.8430  3.0420
C -7.7690 -5.2190  2.3430
O -8.6520 -7.1710  3.4220
O -8.3150 -5.0710  5.2310
O -10.7340 -3.3850  3.0200
C -9.6510 -3.5480  3.9360
C -9.4190 -5.0270  4.2820
C -8.0990 -1.4680 -0.0850
C -0.0380  1.2160 -0.5030
C -0.7530  1.1770 -1.8530
C -0.1580  0.1380 -2.8470
C  1.3810  0.4170 -2.9730
C  2.1540  0.4610 -1.5980
C  1.4640  1.5160 -0.6770
C  2.1470 -0.4600 -3.9980
C  3.5910  0.0340 -4.2170
C  4.3330 -0.0960 -2.8630
C  3.6060  0.8800 -1.9430
C  5.8760  0.1790 -2.9750
C  6.2660  1.6890 -3.0090
C  5.5330  2.5510 -1.9190
C  4.1580  2.0430 -1.5600
C  6.6290 -0.2140 -1.6610
C  7.9460  0.6100 -1.5690
C  7.7740  1.5600 -2.7550
C  6.4450 -0.7350 -4.1060
C -0.5330 -1.3240 -2.4980
C -0.8360  0.4010 -4.2150
C  2.2510 -0.8850 -0.8200
C  6.3660  2.5270 -4.2810
C  8.3740  2.9220 -3.1680
O  5.5770  2.5130 -5.2200
O  7.4780  3.3000 -4.2790
C  9.7710  2.7200 -3.7950
O -2.1340  0.8420 -1.5660
C  8.4410  4.0490 -2.0790
C  9.6730  4.0020 -1.1500
O -6.7980  4.4850  1.3890
C -6.4640  5.4390  0.3360
C -9.1820  4.5440  1.0560
C -7.9560  3.6200  1.1670
O -9.2690  5.4110  2.2410
O -9.0350  4.7250 -1.3730
O -7.4380  7.0360 -1.2110
C -7.7060  6.3170 -0.0050
C -8.9950  5.4690 -0.1560
O -10.7940  4.2470  3.5200
C -9.4380  4.7660  3.5260
C -11.1750  4.7150  5.8780
C -11.2540  3.6410  4.7660
O -11.5470  4.1930  7.1570
O -8.8220  4.2740  6.3480
O -10.1740  6.9740  4.2420
C -12.6960  3.1690  4.5280
C -9.3270  5.8810  4.6000
C -9.7430  5.2850  5.9530
O -13.2120  2.4880  5.6610
C  9.3890  4.9260  0.0520
C 10.6580  4.9170  0.8840
C 11.6290  5.8200  0.6860
C 10.7800  3.8400  1.9460
O -6.5800 -7.2540  5.1390
C -5.3950 -7.9470  4.7630
O  7.9830  1.3600 -0.3440
O  8.2900  1.6470  1.8150
C  8.2840  0.8730  0.8680
C  8.6430 -0.5890  1.0800
O  8.5220  5.3310 -2.7780
O  6.3980  5.8800 -2.3420
C  7.4620  6.1390 -2.8970
C  7.6280  7.4010 -3.7160
H -9.6240 -5.1690  6.8620
H -4.9270 -6.6380  7.1320
H -5.7070 -4.4600  8.1630
H -5.5240 -6.3540  9.3440
H -9.1120 -7.6420  5.1750
H -5.9700 -3.2560  6.0080
H -5.9650 -4.8120  5.1670
H -8.5250 -7.1330  7.9130
H -6.7790 -8.3510  6.8670
H -3.8780 -3.7560  5.3800
H -3.1090  2.1410 -2.8920
H -5.0520  3.2450  0.3470
H -3.7360  4.5520 -2.0800
H -3.4100  4.9220 -0.3650
H -6.2760  3.5890 -2.9500
H -4.7860  0.4820 -2.1120
H -6.4930  2.0990 -1.2780
H -5.3430 -1.0230 -0.2950
H -7.3910  0.0910  2.9750
H -8.7080  0.2580  1.0050
H -5.2930 -0.9130  4.0820
H -4.4690  1.2790  2.0170
H -4.0260 -1.1020  1.7980
H -6.0750 -2.4180  1.8460
H -7.5360 -3.0740  4.0200
H -9.8230 -5.8640  2.3370
H -6.8860 -5.3150  2.9770
H -7.5950 -5.7280  1.3950
H -7.8450 -7.1240  3.9760
H -10.5050 -2.6100  2.4880
H -9.8720 -2.9990  4.8500
H -10.3420 -5.4510  4.6810
H -8.2630 -1.0280 -1.0690
H -9.0010 -2.0020  0.2140
H -7.2800 -2.1830 -0.1390
H -0.4850  2.0130  0.0910
H -0.2130  0.2880  0.0350
H -0.6590  2.1700 -2.3000
H  1.9500  1.5390  0.2990
H  1.5360  2.5030 -1.1350
H  2.1570 -1.5040 -3.6900
H  1.6500 -0.4090 -4.9650
H  3.5810  1.0730 -4.5500
H  4.0360 -0.5820 -4.9960
H  6.0670  2.5670 -0.9860
H  5.3970  3.5560 -2.2940
H  3.6460  2.7290 -0.9370
H  6.8410 -1.2840 -1.6350
H  5.9990  0.0180 -0.8000
H  8.8270 -0.0190 -1.7170
H  6.3010 -0.2630 -5.0800
H  7.5020 -0.9650 -3.9830
H  5.9280 -1.6960 -4.1050
H -0.2860 -1.5630 -1.4700
H -0.0290 -2.0230 -3.1630
H -1.6080 -1.4690 -2.6050
H -0.5390 -0.3480 -4.9480
H -0.5680  1.3900 -4.5900
H -1.9210  0.3490 -4.1190
H  1.3730 -1.0710 -0.2130
H  3.1050 -0.8160 -0.1460
H  2.3870 -1.7190 -1.5020
H  9.6990  2.1100 -4.6960
H 10.4470  2.2350 -3.0910
H 10.1840  3.6860 -4.0880
H  7.5600  3.9900 -1.4490
H  4.2310 -1.1100 -2.5070
H  9.8470  2.9900 -0.7920
H 10.5590  4.3540 -1.6800
H -5.6450  6.0750  0.6470
H -10.0830  3.9460  0.9150
H -8.0710  2.9250  1.9970
H -7.8400  3.0450  0.2480
H -8.9420  5.3600 -2.0920
H -6.9010  6.4450 -1.7550
H -7.8770  7.0300  0.8010
H -9.8360  6.1630 -0.1630
H -8.7040  3.9910  3.7100
H -11.8560  5.5260  5.6120
H -10.6450  2.7800  5.0460
H -11.7010  4.9250  7.7670
H -9.2170  3.7980  7.0910
H -10.2350  6.9370  3.2760
H -12.7100  2.4960  3.6690
H -13.3210  4.0330  4.2970
H -8.2980  6.2370  4.6690
H -9.7270  6.0880  6.6900
H -12.8600  2.9240  6.4530
H  8.1720  0.9530 -3.5620
H  1.4460  1.4280 -3.3820
H  8.5660  4.5300  0.6350
H  9.2000  5.9330 -0.2950
H 11.5570  6.5760 -0.0540
H 12.5220  5.8300  1.2560
H 10.8110  2.8840  1.4440
H  9.9120  3.9140  2.5880
H 11.6870  4.0100  2.5090
H -5.4470 -8.9900  5.0780
H -4.5130 -7.4760  5.1990
H -5.2950 -7.9190  3.6770
H  9.4960 -0.8490  0.4570
H  7.7890 -1.2130  0.8250
H  8.9010 -0.7430  2.1270
H  7.8790  7.1240 -4.7380
H  8.4340  7.9950 -3.2910
H  6.6980  7.9670 -3.7020
O -10.0450 -5.0690  5.4220
C -8.9190 -5.5320  6.1970
C -11.7290 -5.9490  6.9780
C -11.2940 -5.8330  5.5030
O -12.8440 -6.8270  7.0650
O -9.5650 -4.3130  8.2550
C -12.3320 -5.0520  4.6810
C -9.3140 -5.6120  7.7060
C -10.5660 -6.4980  7.8310
O -12.2720 -3.6740  5.0100
O -2.6560  3.4130 -1.2230
C -3.1000  2.1130 -1.7240
C -4.8790  4.2360 -0.8570
C -3.5280  4.5430 -1.5200
O -5.8330  5.2870 -1.2350
O -5.7760  2.9730 -2.7460
O -4.3470  1.6840  0.4050
C -4.4600  1.7560 -1.0690
C -5.4390  2.8930 -1.3640
O -5.2330 -0.4200  0.7080
C -4.0340  0.3870  0.9540
C -5.0660 -1.5750  2.8540
C -5.3220 -1.7310  1.3370
O -4.9830 -2.9140  3.4530
O -3.4150 -0.7570  4.4940
O -4.9530  1.3470  2.9780
C -3.8460  0.5830  2.4840
C -3.7470 -0.8220  3.1130
O -5.2810 -2.3810  5.6700
C -5.8510 -3.1500  4.5830
C -5.9750 -3.9310  7.3780
C -5.9990 -2.4560  6.9390
O -6.7380 -4.0850  8.5650
O -7.9140 -4.5090  6.0140
O -4.3880 -5.0410  5.0700
C -5.7560 -4.6560  4.9460
C -6.5150 -4.8600  6.2670
C -4.3660 -2.6620  0.5770
C  0.0680  1.6560 -0.5530
C -0.7820  1.2830 -1.7670
C -0.3420 -0.0410 -2.4540
C  1.1980  0.0550 -2.7370
C  2.0920  0.4530 -1.5090
C  1.5560  1.7910 -0.9200
C  1.8520 -1.1480 -3.4560
C  3.0530 -0.6080 -4.2350
C  4.1040  0.0150 -3.2610
C  3.5420  0.6590 -1.9880
C  5.0760  1.0510 -3.9970
C  5.8740  1.9660 -2.9980
C  5.9020  1.3440 -1.5710
C  4.4450  1.2530 -1.1890
C  6.2230  0.2410 -4.7060
C  7.6140  0.7490 -4.2550
C  7.1890  2.1180 -3.7720
C  4.3170  1.9510 -5.0150
C -0.8120 -1.3130 -1.7020
C -1.0930 -0.0870 -3.8110
C  2.1920 -0.6110 -0.3800
C  5.6410  3.4660 -2.7770
C  7.9390  3.2700 -3.0860
O  4.5570  4.0390 -2.7050
O  6.8190  4.1310 -2.6660
C  8.7400  4.0790 -4.1290
O -2.1340  1.1370 -1.2770
C  8.8630  2.8670 -1.8880
C 10.2450  2.3100 -2.2900
O -7.1110  5.0310  0.7130
C -6.4420  6.0150 -0.1290
C -9.3430  5.4290 -0.1410
C -8.2880  4.3520  0.1650
O -9.6650  6.2550  1.0490
O -8.5650  5.6880 -2.4450
O -6.8370  7.7850 -1.7400
C -7.4670  7.0470 -0.6920
C -8.7610  6.3720 -1.2080
O -10.5580  4.5080  2.3170
C -9.6300  5.6300  2.3680
C -11.1970  4.7240  4.6580
C -10.6880  3.7580  3.5630
O -11.2190  4.0840  5.9300
O -9.0140  5.6290  5.2300
O -11.4370  7.1620  2.9180
C -11.6750  2.6100  3.2940
C -10.1770  6.6720  3.3780
C -10.3040  5.9790  4.7430
O -11.9020  1.8210  4.4580
C 10.8570  1.6390 -1.0440
C 12.2140  1.1210 -1.4850
C 13.3100  1.8910 -1.4170
C 12.2750 -0.3010 -2.0080
O -10.9150 -6.5320  9.2210
C -11.2790 -7.8190  9.7090
O  8.0910 -0.0210 -3.1400
O  9.1570 -1.6870 -2.1780
C  8.8010 -1.1540 -3.2190
C  9.1990 -1.7600 -4.5560
O  9.1280  4.0760 -1.1110
O  7.8330  3.4580  0.6040
C  8.5440  4.3040  0.0700
C  8.8190  5.6300  0.7460
H -8.5780 -6.4950  5.8360
H -12.0020 -4.9570  7.3460
H -11.1920 -6.8350  5.0830
H -13.2250 -6.7240  7.9450
H -10.0630 -4.4560  9.0720
H -13.3340 -5.4440  4.8640
H -12.0970 -5.1720  3.6220
H -8.5120 -6.0780  8.2790
H -10.3110 -7.4980  7.4750
H -11.3350 -3.4760  5.1560
H -3.1910  2.1170 -2.8040
H -4.7270  4.1720  0.2230
H -3.6530  4.6570 -2.5980
H -3.1100  5.4580 -1.0990
H -6.3470  3.7480 -2.8410
H -4.8610  0.8340 -1.4920
H -6.3420  2.6680 -0.8010
H -3.1510 -0.0500  0.5050
H -5.8840 -0.9880  3.2760
H -6.3290 -2.1360  1.2220
H -4.0330 -1.3410  4.9720
H -5.1820  1.9510  2.2590
H -2.9220  1.1270  2.6840
H -2.9390 -1.3630  2.6220
H -6.8760 -2.8610  4.3800
H -4.9390 -4.2060  7.5840
H -7.0300 -2.1170  6.8160
H -5.4990 -1.8430  7.6890
H -7.6740 -3.9270  8.3480
H -3.8840 -4.3820  4.5700
H -6.2240 -5.2590  4.1690
H -6.3870 -5.8950  6.5850
H -4.6490 -2.6800 -0.4760
H -4.4440 -3.6730  0.9780
H -3.3330 -2.3280  0.6570
H -0.2850  2.6150 -0.1720
H -0.0720  0.9230  0.2390
H -0.6930  2.0980 -2.4900
H  2.1020  2.0730 -0.0210
H  1.6830  2.5860 -1.6570
H  2.1520 -1.9350 -2.7680
H  1.1650 -1.5870 -4.1760
H  2.6520  0.0980 -4.9550
H  3.5220 -1.4190 -4.7920
H  6.3190  0.3490 -1.5520
H  6.3660  2.0060 -0.8580
H  4.1950  1.6630 -0.2440
H  6.1430  0.3700 -5.7860
H  6.1460 -0.8280 -4.5080
H  8.3200  0.8190 -5.0850
H  3.4170  2.3510 -4.5420
H  4.9110  2.7970 -5.3530
H  4.0380  1.3900 -5.9060
H -0.6930 -1.2040 -0.6290
H -0.2690 -2.1910 -2.0480
H -1.8770 -1.4780 -1.8680
H -0.9200 -1.0320 -4.3250
H -0.7720  0.7300 -4.4580
H -2.1680  0.0040 -3.6540
H  1.2280 -0.8620  0.0350
H  2.8030 -0.1980  0.4220
H  2.6870 -1.5050 -0.7510
H  8.0650  4.5270 -4.8590
H  9.4560  3.4440 -4.6500
H  9.2730  4.8910 -3.6320
H  8.3710  2.0970 -1.3020
H  4.6890 -0.8180 -2.8920
H 10.1440  1.5700 -3.0810
H 10.8960  3.1170 -2.6310
H -5.6830  6.5410  0.4360
H -10.2340  4.9450 -0.5430
H -8.6750  3.6270  0.8810
H -8.0440  3.8290 -0.7580
H -8.2290  6.3360 -3.0740
H -6.2500  7.1610 -2.1880
H -7.7560  7.7360  0.1010
H -9.4940  7.1620 -1.3740
H -8.6310  5.3160  2.6490
H -12.2080  5.0410  4.3960
H -9.7340  3.3330  3.8800
H -11.5570  3.1830  5.7780
H -9.1710  5.0840  6.0130
H -11.4010  7.0960  1.9540
H -11.2610  1.9840  2.5030
H -12.6180  3.0320  2.9430
H -9.4840  7.5080  3.4700
H -10.7680  6.6800  5.4380
H -12.4160  1.0380  4.2230
H  6.9280  2.5900 -4.7210
H  1.2690  0.8960 -3.4300
H 10.2370  0.8110 -0.7240
H 10.9950  2.3750 -0.2620
H 13.2820  2.8860 -1.0540
H 14.2660  1.5470 -1.7200
H 13.3100 -0.5650 -2.1720
H 11.7170 -0.3350 -2.9320
H 11.8310 -0.9440 -1.2600
H -10.4350 -8.5060  9.6300
H -12.1260 -8.2230  9.1520
H -11.5610 -7.7370 10.7600
H  9.8340 -1.0600 -5.0950
H  8.3060 -1.9780 -5.1370
H  9.7480 -2.6830 -4.3780
H  8.3060  5.6610  1.7060
H  8.4560  6.4320  0.1050
H  9.8920  5.7380  0.8910
O -11.5430  1.3680  2.1300
C -12.3070  0.1370  1.9860
C -13.0730  2.2880  3.8680
C -12.2500  2.5600  2.5940
O -14.0590  3.3060  3.9640
O -14.3360 -1.0660  2.4830
C -11.2580  3.7110  2.8110
C -13.7650  0.2450  2.4950
C -13.7650  0.8960  3.9020
O -10.1560  3.3220  3.6230
O -1.8750  0.5130 -1.2660
C -1.8530 -0.5270 -0.2530
C -3.1490  2.0820  0.2060
C -1.9590  1.8820 -0.7550
O -4.4360  1.9840 -0.5110
O -4.1860  1.1200  2.2190
O -3.1060 -1.3820  1.7700
C -3.0620 -0.3760  0.6890
C -3.0850  1.0210  1.3190
O -3.9870 -2.9060  0.1450
C -3.3440 -2.7840  1.4670
C -6.0640 -2.1950  1.2740
C -5.4560 -2.9890  0.1020
O -7.5300 -2.1430  1.2460
O -5.5840 -1.5760  3.5360
O -3.5980 -3.4040  3.8460
C -4.2270 -3.4120  2.5710
C -5.5980 -2.7010  2.6530
O -7.4810  0.0360  2.0920
C -8.0960 -0.8230  1.0800
C -9.3660 -0.2170  3.6800
C -8.3600  0.7300  3.0190
O -10.1820  0.5390  4.5650
O -11.6190 -0.9110  2.7410
O -10.1850 -1.8290  0.2800
C -9.6370 -0.8500  1.1650
C -10.1390 -1.0530  2.6170
C -5.9270 -2.4660 -1.2560
C  1.3220 -0.5350 -0.9960
C  0.4990 -1.2400  0.0880
C  1.3720 -1.6600  1.3170
C  2.6750 -0.7920  1.4460
C  2.5370  0.6990  0.9950
C  2.0360  0.7320 -0.4840
C  3.4190 -0.9140  2.7930
C  4.8670 -0.4900  2.5480
C  5.0310  0.9440  1.9770
C  3.8830  1.4400  1.0940
C  6.4800  1.2670  1.3890
C  6.5120  2.5360  0.4660
C  5.2850  3.4450  0.7380
C  4.0210  2.6570  0.5440
C  7.4380  1.6890  2.5630
C  8.0590  3.0800  2.2810
C  7.9110  3.0730  0.7730
C  7.0610  0.0480  0.6210
C  1.8070 -3.1250  1.0530
C  0.5330 -1.7430  2.6170
C  1.5680  1.5060  1.8970
C  6.6710  2.5000 -1.0560
C  8.2380  4.0760 -0.3510
O  6.0260  1.8100 -1.8390
O  7.5170  3.4720 -1.4810
C  9.7380  4.0100 -0.7030
O -0.6140 -0.3980  0.4790
C  7.8080  5.5700 -0.1500
C  8.5750  6.3300  0.9580
O -4.9060  4.2860 -0.3070
C -4.9010  3.1530 -1.2150
C -7.0050  3.3070  0.6680
C -6.1310  4.5520  0.4630
O -8.1950  3.6810  1.3550
O -8.7270  3.0620 -1.1170
O -6.2650  1.7470 -2.6800
C -6.3020  2.8750 -1.7950
C -7.3570  2.6380 -0.6840
C  9.7370  7.2280  0.4890
C 10.5190  7.8020  1.6530
C 11.6720  7.2530  2.0600
C  9.9370  9.0190  2.3410
O -10.3010  3.5770 -2.7500
C -9.2190  2.6790 -2.4480
C -11.6080  2.1170 -1.1410
C -11.5940  3.3720 -2.0430
O -12.9340  1.7850 -0.7440
O -8.6460  0.2680 -2.2340
C -11.9120  4.6250 -1.2140
C -9.6750  1.2010 -2.5870
C -11.0040  0.8950 -1.8570
O -10.7720  4.9840 -0.4500
O -11.9820  0.3640 -2.7630
C -11.7660 -1.0100 -3.0720
O -15.0720  1.0830  4.4930
C -15.6780 -0.0870  5.0270
O  7.3350  4.1600  2.9150
O  8.3440  3.8210  4.8790
C  7.5400  4.4570  4.2060
C  6.7530  5.6050  4.8020
O  7.9020  6.3180 -1.3990
O  7.2890  7.2140 -3.3100
C  6.9770  6.5270 -2.3470
C  5.5510  6.0140 -2.2300
H -12.3130 -0.1480  0.9410
H -12.4130  2.3460  4.7350
H -12.9330  2.8480  1.7930
H -14.8340  2.8350  4.3180
H -13.6360 -1.6660  2.7740
H -10.8850  4.0190  1.8360
H -11.7760  4.5600  3.2610
H -14.3220  0.8890  1.8140
H -13.1630  0.2630  4.5570
H -9.3540  3.6870  3.2180
H -1.8910 -1.4910 -0.7430
H -3.0830  3.0660  0.6710
H -2.0480  2.5650 -1.6000
H -1.0310  2.1060 -0.2250
H -4.1810  0.3100  2.7490
H -3.9590 -0.4810  0.0840
H -2.1600  1.1560  1.8830
H -2.3850 -3.2850  1.4300
H -5.6930 -1.1770  1.1560
H -5.7290 -4.0420  0.1950
H -6.2740 -0.9600  3.2340
H -3.8380 -2.5480  4.2330
H -4.3920 -4.4490  2.2780
H -6.3260 -3.4280  3.0180
H -7.8040 -0.4620  0.1020
H -8.7950 -0.9240  4.2840
H -8.9000  1.4970  2.4650
H -7.7530  1.2130  3.7870
H -10.4000  1.3790  4.1250
H -9.6870 -2.6460  0.4070
H -9.9460  0.1370  0.8330
H -9.9450 -2.0960  2.8660
H -5.6590 -1.4150 -1.3640
H -7.0090 -2.5760 -1.3460
H -5.4450 -3.0380 -2.0490
H  2.0730 -1.2340 -1.3670
H  0.6760 -0.2700 -1.8330
H  0.0580 -2.1390 -0.3460
H  2.8910  0.8950 -1.1440
H  1.3670  1.5820 -0.6160
H  2.9590 -0.2950  3.5620
H  3.4230 -1.9470  3.1390
H  5.2730 -1.2280  1.8620
H  5.4280 -0.5660  3.4800
H  5.2760  3.8520  1.7360
H  5.2430  4.2810  0.0630
H  3.2500  3.1140 -0.0240
H  8.2500  0.9660  2.6500
H  6.9340  1.7070  3.5290
H  9.1100  3.1230  2.5800
H  7.3140 -0.7590  1.3090
H  7.9690  0.2910  0.0730
H  6.3240 -0.3120 -0.0990
H  2.4310 -3.4990  1.8640
H  2.3710 -3.1950  0.1230
H  0.9320 -3.7730  0.9750
H  1.0910 -2.2250  3.4180
H -0.3760 -2.3180  2.4400
H  0.2390 -0.7530  2.9550
H  1.5020  2.5400  1.5630
H  1.9130  1.5310  2.9280
H  0.5590  1.1180  1.8900
H 10.3490  4.2680  0.1610
H  9.9550  4.6980 -1.5200
H 10.0060  3.0080 -1.0420
H  6.7680  5.5950  0.1500
H  4.9050  1.5740  2.8480
H  7.8630  6.9680  1.4800
H  8.9760  5.6280  1.6850
H -4.2060  3.3650 -2.0190
H -6.4370  2.5980  1.2750
H -5.8450  4.9460  1.4390
H -6.7110  5.3120 -0.0610
H -8.8740  3.7940  0.6690
H -5.5190  1.1970 -2.3960
H -6.5830  3.7710 -2.3490
H -7.4080  1.5700 -0.4830
H  8.6050  2.2700  0.5170
H  3.3570 -1.1940  0.6940
H  9.3630  8.0330 -0.1300
H 10.4050  6.6740 -0.1550
H 12.0930  6.4010  1.5910
H 12.2300  7.6420  2.8740
H  9.8090  9.8380  1.6460
H 10.5760  9.3770  3.1370
H  8.9730  8.8050  2.7780
H -8.4440  2.8770 -3.1760
H -11.0110  2.3230 -0.2520
H -12.3550  3.2520 -2.8150
H -13.2610  1.1910 -1.4380
H -7.8140  0.5720 -2.6340
H -12.7690  4.4430 -0.5630
H -12.1540  5.4410 -1.8970
H -9.8750  1.0810 -3.6530
H -10.8090  0.1530 -1.0900
H -10.0120  4.8060 -1.0250
H -10.7920 -1.1550 -3.5430
H -11.8160 -1.6150 -2.1630
H -12.5410 -1.3510 -3.7600
H -16.0030 -0.7540  4.2280
H -16.5590  0.1990  5.6020
H -14.9850 -0.6120  5.6860
H  6.9960  5.6990  5.8600
H  5.6900  5.4060  4.6830
H  7.0140  6.5230  4.2790
H  5.5440  4.9300 -2.3050
H  4.9600  6.4260 -3.0470
H  5.1220  6.3360 -1.2840
O -9.6410  0.2730 -1.2550
C -10.4450  1.1860 -0.4700
C -10.6940  0.9200 -3.3720
C -10.2860 -0.2620 -2.4670
O -11.4820  0.4710 -4.4630
O -9.5120  3.0660 -1.6870
C -9.2680 -1.1800 -3.1640
C -10.7450  2.4340 -1.3400
C -11.5180  1.9570 -2.5840
O -8.0100 -0.5350 -3.2850
O  1.1500 -0.5560 -2.6370
C  0.9700 -1.9040 -2.1020
C -1.0150 -0.5110 -3.6680
C  0.4860 -0.2890 -3.9080
O -1.7050 -0.3460 -4.9440
O -0.9320 -2.9290 -4.0720
O -1.0560 -1.0660 -0.8430
C -0.5420 -2.1180 -1.7790
C -1.2810 -1.9340 -3.1190
O -3.3090 -1.6370 -0.8850
C -2.1880 -1.3980  0.0070
C -4.9480 -0.5900  0.5690
C -4.6060 -1.8340 -0.2730
O -6.1980 -0.8710  1.2760
O -4.0900  0.6520  2.5260
O -2.5520  0.9910 -0.0430
C -2.4950 -0.1280  0.8500
C -3.8190 -0.3860  1.5960
O -6.7730  0.9960  2.4780
C -7.1470  0.2150  1.3170
C -9.0420  1.6620  2.9810
C -7.6020  2.1640  2.7570
O -9.9110  2.7790  3.0990
O -9.5820  1.6290  0.6040
O -8.5050 -1.2610  2.7050
C -8.5490 -0.3950  1.5710
C -9.5210  0.7740  1.8130
C -5.5840 -2.0360 -1.4270
C  1.2350 -1.6180  1.3720
C  1.8160 -0.9910  0.1020
C  3.2620 -0.4500  0.3320
C  3.2070  0.5730  1.5220
C  2.5460  0.0070  2.8390
C  1.1380 -0.5640  2.4900
C  4.5290  1.3190  1.8640
C  4.3240  2.4510  2.8960
C  3.7880  1.8010  4.1960
C  2.4390  1.2240  3.7870
C  3.6910  2.7930  5.4070
C  2.4770  3.7720  5.3510
C  1.1250  3.0830  4.9370
C  1.2840  1.8240  4.1200
C  3.3250  2.0380  6.7290
C  2.5960  3.0140  7.6940
C  2.4810  4.2530  6.8090
C  5.1020  3.4250  5.6130
C  3.6780  0.3020 -0.9560
C  4.3260 -1.5650  0.4830
C  3.3460 -1.0970  3.5980
C  2.5280  5.1590  4.7100
C  1.6320  5.5440  6.8250
O  3.0860  5.4460  3.6560
O  1.9410  6.0960  5.4940
C  2.2070  6.5470  7.8480
O  1.8170 -2.0510 -0.9070
C  0.0830  5.3990  7.0290
C -0.4230  5.0960  8.4650
O -3.5770 -1.6610 -5.2350
C -3.1460 -0.3270 -4.8610
C -5.6950 -0.8530 -6.1360
C -5.0260 -1.8900 -5.2130
O -7.1050 -0.9450 -5.9820
O -5.6620  0.9350 -4.4680
O -3.1840  0.3210 -7.2110
C -3.6810  0.6690 -5.9170
C -5.2180  0.5860 -5.8400
C -0.8730  6.3630  9.2300
C -1.2220  5.8840 10.6280
C -0.3070  5.8660 11.6080
C -2.6490  5.4280 10.8710
O -4.1870  2.4010 -3.5130
C -5.5260  2.3100 -4.0520
C -4.7780  4.0190 -1.8070
C -3.8200  3.7040 -2.9760
O -4.5640  5.3310 -1.2990
O -6.4100  1.4930 -1.9330
C -2.3560  3.6220 -2.5220
C -6.5370  2.5410 -2.8970
C -6.2430  3.9250 -2.2830
O -1.8480  4.9090 -2.2140
O -6.4800  4.9740 -3.2330
C -7.8530  5.3150 -3.4010
O -12.7660  1.3580 -2.2070
C -13.8200  2.2870 -1.9780
O  1.2880  2.4960  8.0180
O  2.0750  1.2600  9.7050
C  1.1230  1.6270  9.0230
C -0.2800  1.1300  9.3010
O -0.5620  6.6240  6.5480
O -1.2200  5.6860  4.6250
C -1.1310  6.6840  5.3360
C -1.6890  8.0160  4.8820
H -11.3590  0.7250 -0.1100
H -9.7910  1.4000 -3.7530
H -11.1780 -0.8450 -2.2280
H -12.3930  0.4170 -4.1460
H -8.8580  2.6860 -1.0790
H -9.1470 -2.0820 -2.5630
H -9.6390 -1.4660 -4.1500
H -11.3560  3.1450 -0.7860
H -11.6910  2.8110 -3.2410
H -7.9060  0.0140 -2.4910
H  1.2740 -2.6380 -2.8380
H -1.3540  0.2240 -2.9360
H  0.8470 -0.9700 -4.6800
H  0.6610  0.7420 -4.2150
H -1.4820 -2.7550 -4.8510
H -0.7140 -3.1260 -1.4040
H -2.3470 -2.0350 -2.9410
H -1.9880 -2.2550  0.6390
H -5.0080  0.2850 -0.0800
H -4.6260 -2.7180  0.3680
H -5.0590  0.7310  2.6170
H -1.7980  0.8780 -0.6350
H -1.7100  0.0460  1.5840
H -3.7200 -1.3090  2.1690
H -7.1410  0.8060  0.4090
H -9.0660  1.0790  3.9030
H -7.5690  2.8590  1.9170
H -7.2460  2.6650  3.6580
H -10.0160  3.1480  2.2160
H -7.5770 -1.5200  2.7980
H -8.8750 -0.9750  0.7090
H -10.4970  0.3650  2.0770
H -6.5920 -2.1880 -1.0410
H -5.2860 -2.9110 -2.0040
H -5.5700 -1.1600 -2.0710
H  0.2390 -1.9900  1.1590
H  1.8240 -2.4830  1.6600
H  1.1820 -0.1500 -0.1870
H  0.5080  0.2380  2.1080
H  0.6780 -0.9960  3.3790
H  5.2850  0.6230  2.2250
H  4.9230  1.7870  0.9640
H  3.6080  3.1790  2.5110
H  5.2820  2.9450  3.0520
H  0.5590  2.7700  5.7950
H  0.5490  3.7720  4.3330
H  0.3450  1.4480  3.8080
H  4.2140  1.6260  7.2100
H  2.6620  1.2010  6.5060
H  3.2030  3.2310  8.5770
H  5.8770  2.6840  5.4090
H  5.2740  3.7650  6.6330
H  5.2430  4.2680  4.9340
H  3.6220 -0.3660 -1.8160
H  4.7030  0.6630 -0.8920
H  3.0100  1.1460 -1.1370
H  4.3830 -2.1480 -0.4370
H  4.0760 -2.2540  1.2800
H  5.3080 -1.1360  0.6760
H  3.0320 -1.0750  4.6420
H  4.4150 -0.9170  3.5320
H  3.1450 -2.0920  3.2210
H  1.6410  7.4770  7.8040
H  3.2420  6.7900  7.6040
H  2.1680  6.1370  8.8560
H -0.2480  4.5530  6.4400
H  4.4710  1.0250  4.5020
H -1.2790  4.4250  8.3850
H  0.3520  4.5900  9.0360
H -3.4900 -0.0580 -3.8690
H -5.4330 -1.0960 -7.1680
H -5.2500 -2.8940 -5.5740
H -5.4100 -1.7780 -4.2010
H -7.3340 -0.6800 -5.0720
H -2.3700 -0.1780 -7.0560
H -3.3530  1.6810 -5.6900
H -5.6460  1.2510 -6.5920
H  3.4560  4.6970  6.9790
H  2.5400  1.3640  1.1710
H -1.7560  6.7870  8.7690
H -0.0660  7.0780  9.2970
H  0.6930  6.1830 11.4570
H -0.5310  5.5380 12.5910
H -2.7370  5.1040 11.8990
H -2.8570  4.6120 10.1930
H -3.2950  6.2740 10.6810
H -5.6900  3.0110 -4.8630
H -4.6140  3.2890 -1.0120
H -3.9030  4.4870 -3.7320
H -5.0540  5.9260 -1.8840
H -5.9490  0.7900 -2.4180
H -1.7600  3.1900 -3.3270
H -2.2820  2.9750 -1.6480
H -7.5510  2.5230 -3.2910
H -6.8820  4.0630 -1.4090
H -2.4330  5.3040 -1.5500
H -7.9310  6.1530 -4.0950
H -8.4180  4.4770 -3.8100
H -8.2910  5.6120 -2.4470
H -13.5780  2.9620 -1.1560
H -14.7290  1.7410 -1.7190
H -14.0160  2.8700 -2.8800
H -0.2460  0.3640 10.0750
H -0.6970  0.7130  8.3860
H -0.8920  1.9660  9.6320
H -2.1500  7.9000  3.9020
H -0.8760  8.7360  4.8270
H -2.4290  8.3550  5.6040
O -11.1420 -0.4730  5.3370
C -11.1390 -1.9010  5.6060
C -12.5440  0.0070  7.3710
C -11.3510  0.4500  6.4920
O -13.7700  0.2130  6.6760
O -12.3450 -3.7130  6.7880
C -10.0440  0.6520  7.2880
C -12.3470 -2.3210  6.4830
C -12.4190 -1.4760  7.7650
O -10.2320  1.5410  8.3760
O -2.0120  1.6720 -0.2350
C -2.0170  0.2610  0.1020
C -2.8650  1.9640  2.1210
C -2.2120  2.6180  0.8890
O -3.3310  2.9780  3.0930
O -4.6900  0.4070  2.7080
O -3.3260 -1.4150  1.4860
C -3.3730 -0.1330  0.7360
C -3.9550  0.9790  1.6280
O -4.7770 -2.5180  0.0320
C -3.5110 -2.6290  0.7270
C -5.8300 -2.9860  2.2880
C -6.0050 -2.8770  0.7520
O -7.0450 -3.5720  2.8730
O -4.0750 -3.3130  3.9290
O -2.2200 -4.1120  2.2050
C -3.4960 -3.8840  1.6190
C -4.5940 -3.8260  2.7020
O -6.4920 -3.2310  5.1320
C -7.5370 -3.0470  4.1430
C -8.0920 -3.7700  6.9610
C -6.8730 -2.9480  6.5130
O -8.4870 -3.3520  8.2570
O -9.8350 -2.1980  6.1920
O -8.6510 -5.2150  4.3580
C -8.8280 -3.8110  4.5360
C -9.2680 -3.5550  5.9900
C -7.0790 -1.8460  0.3940
C  0.9520 -0.2920 -0.5370
C  0.1250 -0.8940  0.6020
C  1.0350 -1.2970  1.8060
C  2.3590 -0.4450  1.8830
C  2.2580  1.0230  1.3430
C  1.6390  1.0120 -0.0960
C  3.0880 -0.5380  3.2470
C  4.3390  0.3550  3.3560
C  4.8220  1.0530  2.0520
C  3.6620  1.6450  1.2780
C  5.9100  0.5440  0.9810
C  6.4300  1.9950  0.3480
C  5.3820  3.1880  0.4990
C  3.9560  2.7150  0.5330
C  6.9820  0.0350 -0.1510
C  6.7390  0.6700 -1.4920
C  6.9030  2.1120 -1.1310
C  5.8660 -1.0360  1.2110
C  0.2030 -1.3290  3.1140
C  1.4400 -2.7750  1.5810
C  1.4250  1.9290  2.2760
C  7.7050  2.4400  1.0950
C  8.2600  2.9050 -1.0500
O  7.8380  2.4160  2.3140
O  8.7110  2.8110  0.3060
C  7.9850  4.4120 -1.2840
O -0.9120  0.0380  1.0030
C  9.4100  2.5680 -2.0500
C 10.2180  1.2830 -1.7670
O -4.6170  4.7840  2.3560
C -4.6760  3.4910  2.9650
C -6.7840  5.4530  3.3610
C -5.9060  5.3880  2.0860
O -8.1310  5.7400  3.0140
O -7.9040  3.2030  3.7760
O -4.6190  4.2790  5.2690
C -5.3890  3.5340  4.3300
C -6.7940  4.1530  4.2020
C 11.5510  1.5850 -1.0540
C 12.3950  0.3520 -0.6770
C 12.8090 -0.4680 -1.9070
C 11.6790 -0.5580  0.3310
O -7.4170  2.5130  1.5910
C -7.6120  2.0320  2.9430
C -9.9210  2.7270  1.5190
C -8.6130  2.5700  0.7100
O -11.0390  2.7530  0.6470
O -8.7830  0.3120  4.2460
C -8.4350  3.6990 -0.3150
C -8.7430  0.9820  2.9870
C -10.0960  1.6080  2.5900
O -7.1750  3.5550 -0.9500
C -5.6770  6.7680  1.4710
O -13.5670 -1.8420  8.5430
C -13.2490 -2.5530  9.7340
O  7.6210  0.1380 -2.4940
O  8.2820 -0.4770 -4.4980
C  7.4420  0.1030 -3.8220
C  6.2450  0.7650 -4.4830
O  8.8760  2.6060 -3.4010
O  8.8450  2.8930 -5.5740
C  9.5230  2.7710 -4.5620
C 11.0360  2.8940 -4.6390
O -10.9280  0.5420  2.1040
C -12.3020  0.6480  2.4820
H -11.2140 -2.4090  4.6540
H -12.5600  0.6100  8.2800
H -11.6100  1.4170  6.0580
H -14.4620 -0.1750  7.2280
H -13.1200 -3.8790  7.3390
H -9.6850 -0.3020  7.6700
H -9.2880  1.0600  6.6170
H -13.2390 -2.1120  5.8920
H -11.4980 -1.6100  8.3350
H -9.3750  1.7890  8.7400
H -1.8590 -0.3100 -0.8030
H -2.1040  1.3900  2.6510
H -1.2450  3.0290  1.1800
H -2.8440  3.4360  0.5390
H -4.2100 -0.4120  2.9170
H -4.0730 -0.2510 -0.0910
H -4.6430  1.5390  0.9940
H -2.7180 -2.6970 -0.0070
H -5.7180 -1.9780  2.6860
H -6.3110 -3.8530  0.3700
H -4.8180 -3.3110  4.5620
H -2.2850 -3.6980  3.0800
H -3.7190 -4.7220  0.9580
H -4.9280 -4.8510  2.8730
H -7.7380 -1.9870  4.0460
H -7.8210 -4.8270  6.9710
H -7.1000 -1.8850  6.6030
H -6.0290 -3.1850  7.1620
H -9.1380 -2.6550  8.1180
H -8.0030 -5.3190  3.6470
H -9.6110 -3.4890  3.8520
H -10.0410 -4.2790  6.2440
H -6.7730 -0.8620  0.7490
H -7.1970 -1.8130 -0.6890
H -8.0310 -2.1220  0.8480
H  1.7100 -1.0120 -0.8460
H  0.3170 -0.0870 -1.3980
H -0.3970 -1.7820  0.2420
H  2.4140  1.2020 -0.8370
H  0.9160  1.8250 -0.1760
H  2.4100 -0.2420  4.0470
H  3.3760 -1.5720  3.4310
H  5.1590 -0.1810  3.8360
H  4.0730  1.1560  4.0490
H  5.5730  3.7430  1.4100
H  5.4560  3.9460 -0.2640
H  3.2300  3.2430 -0.0330
H  7.0700 -1.0060 -0.5150
H  8.0070  0.1760  0.1980
H  5.7070  0.4650 -1.7880
H  5.3730 -1.5740  0.3910
H  5.2390 -1.3650  2.0180
H  6.8230 -1.4740  1.5310
H -0.0320 -0.3190  3.4430
H  0.7400 -1.8410  3.9120
H -0.7370 -1.8550  2.9440
H  2.0650 -3.1340  2.3990
H  1.9930 -2.8880  0.6480
H  0.5530 -3.4100  1.5350
H  0.3990  1.5900  2.3670
H  1.3980  2.9480  1.8920
H  1.8560  1.9710  3.2740
H  7.4960  4.5690 -2.2470
H  8.9180  4.9760 -1.2710
H  7.3760  4.8350 -0.4900
H 10.1290  3.3870 -2.0000
H  5.3270  1.8710  2.5450
H  9.6390  0.6150 -1.1430
H 10.4120  0.7630 -2.7040
H -5.2460  2.8680  2.3040
H -6.3900  6.2510  3.9930
H -6.4000  4.7610  1.3480
H -8.6260  4.9450  3.2490
H -3.6970  4.1810  4.9910
H -5.4690  2.5120  4.7020
H -7.0830  4.4510  5.2110
H  6.2070  2.6480 -1.7770
H  3.0420 -0.8990  1.1650
H 11.3410  2.1430 -0.1390
H 12.1570  2.2270 -1.6960
H 13.3080  0.7180 -0.2000
H 11.9400 -0.9360 -2.3710
H 13.5060 -1.2530 -1.6070
H 13.3030  0.1760 -2.6360
H 10.8190 -1.0450 -0.1290
H 11.3440  0.0270  1.1890
H 12.3660 -1.3290  0.6820
H -6.7040  1.5620  3.2900
H -9.8710  3.6860  2.0380
H -8.6520  1.6230  0.1680
H -11.3670  1.8420  0.6190
H -9.6940  0.0070  4.4180
H -8.4800  4.6620  0.1980
H -9.2330  3.6570 -1.0580
H -8.4900  0.2380  2.2310
H -10.5290  2.0580  3.4850
H -6.5320  3.3480 -0.2630
H -5.1410  7.4010  2.1780
H -6.6350  7.2270  1.2220
H -5.0830  6.6630  0.5640
H -14.1720 -2.8290 10.2460
H -12.6570 -1.9250 10.4010
H -12.6900 -3.4620  9.5040
H  6.3440  0.6720 -5.5650
H  6.2280  1.8200 -4.2190
H  5.3310  0.2770 -4.1540
H 11.4890  1.9370 -4.3920
H 11.3790  3.6600 -3.9480
H 11.3180  3.1720 -5.6540
H -12.8500 -0.2100  2.0910
H -12.7530  1.5580  2.0830
H -12.4070  0.6580  3.5660
O -11.4070  0.6390  3.3260
C -11.1490  0.3380  4.6990
C -11.2740  3.1010  3.7360
C -10.8350  1.9040  2.8460
O -12.6260  3.4760  3.5010
O -11.5010  1.1710  7.0040
C -11.1680  2.0420  1.3520
C -11.6780  1.4670  5.6150
C -11.0680  2.8310  5.2450
O -2.2970 -0.0140 -1.4890
C -2.0100 -0.9330 -0.3900
C -3.6070  1.2370  0.2720
C -3.1610  1.1560 -1.1980
O -4.5280  2.3550  0.5280
O -4.2940 -0.0670  2.1820
O -3.0950 -2.2300  1.4870
C -3.3170 -1.3350  0.3240
C -4.1550 -0.1170  0.7640
O -4.7940 -3.6950  0.7160
C -3.4990 -3.6220  1.4000
C -5.8430 -3.0290  2.8730
C -6.0140 -3.7650  1.5290
O -7.0560 -3.1120  3.6880
O -4.0730 -2.4500  4.4080
O -2.3210 -4.2690  3.4690
C -3.5790 -4.2560  2.8070
C -4.6350 -3.5470  3.6870
O -6.4950 -1.2620  5.0240
C -7.5580 -1.8620  4.2330
C -8.1020 -0.2230  6.6200
C -6.8610 -0.0330  5.7300
O -8.4920  1.0210  7.1890
O -9.7160  0.1220  4.8060
O -8.5880 -3.1550  6.0510
C -8.8160 -2.1200  5.0960
C -9.2570 -0.8330  5.8010
C -7.1680 -3.1840  0.7090
C  0.7460  1.2380  0.0610
C  0.3060 -0.2370  0.1080
C  1.1730 -1.1770  1.0250
C  2.5690 -0.5100  1.2620
C  2.5360  0.9290  1.8990
C  1.2380  1.6670  1.4430
C  3.6920 -1.3670  1.8900
C  5.0350 -0.7090  1.5370
C  5.1400  0.8140  1.8490
C  3.8630  1.6140  1.4950
C  6.4100  1.4840  1.2300
C  6.4130  3.0080  1.5310
C  5.2330  3.6160  0.7310
C  3.9380  2.8540  0.9590
C  7.7300  1.0660  1.8660
C  8.6840  2.1580  1.3750
C  7.8640  3.4870  1.2310
C  6.4870  1.1780 -0.3030
C  0.4730 -1.5750  2.3470
C  1.3300 -2.5100  0.2540
C  2.4930  0.9510  3.4520
C  6.3050  3.4730  3.0000
C  8.0800  4.6840  2.2240
O  5.5100  3.0730  3.8440
O  7.2040  4.4000  3.3240
C  7.5980  6.0010  1.5620
O -1.0900 -0.2770  0.5000
C  9.5130  4.9730  2.8000
C 10.5860  5.1910  1.7120
O -6.1500  3.4870 -0.6590
C -5.9090  2.2780  0.0760
C -6.3840  4.6310  1.6110
C -6.6800  4.6700  0.0800
O -7.1130  5.6580  2.2830
O -7.6050  3.1800  3.2780
O -6.8520  0.8470  1.8850
C -6.8910  2.1410  1.2610
C -6.5900  3.2390  2.2850
C 12.0040  5.2060  2.3170
C 13.1610  5.2800  1.3020
C 13.0730  6.5210  0.4030
C 13.2580  4.0150  0.4360
C -6.1010  5.9350 -0.5810
O -6.4680  7.1450  0.0650
O -9.6880  2.8810  5.6450
C -9.1510  4.2000  5.7230
O -10.3190  2.9700  0.6260
S -10.5810  4.4950  0.7040
O -9.5840  5.0300  1.6120
O -11.9330  4.6710  1.2110
O -10.4280  5.0040 -0.6390
O  9.8190  2.2170  2.2390
O 11.7800  1.6530  3.0540
C 10.9280  1.4640  2.1970
C 11.1600  0.4240  1.1140
O  9.5120  6.1260  3.6960
O  9.4240  7.1770  5.6290
C  9.4250  6.1050  5.0360
C  9.3760  4.8100  5.8330
H -11.6600 -0.5880  4.9330
H -10.6550  3.9550  3.4770
H -9.7540  1.7990  2.9290
H -12.6130  4.0040  2.6690
H -10.5660  1.3190  7.2170
H -12.2220  2.2890  1.2170
H -11.0160  1.0610  0.9030
H -12.7500  1.5300  5.4200
H -11.6210  3.5900  5.7990
H -1.5330 -1.8170 -0.7910
H -2.7220  1.4710  0.8670
H -4.0390  1.1010 -1.8420
H -2.6090  2.0630 -1.4460
H -3.6920 -0.7550  2.5250
H -3.8950 -1.8730 -0.4270
H -5.1420 -0.2700  0.3290
H -2.7640 -4.1480  0.8030
H -5.6830 -1.9800  2.6380
H -6.2110 -4.8210  1.7230
H -4.8180 -1.9630  4.8070
H -2.2870 -3.4230  3.9420
H -3.8960 -5.2890  2.6590
H -5.0010 -4.2810  4.4060
H -7.8010 -1.1890  3.4180
H -7.8440 -0.9170  7.4220
H -7.0600  0.7480  4.9930
H -6.0200  0.2760  6.3520
H -8.7810  1.6230  6.4720
H -7.9580 -3.7670  5.6490
H -9.6090 -2.4400  4.4210
H -10.0830 -1.0600  6.4780
H -6.9920 -2.1240  0.5210
H -7.2340 -3.7110 -0.2420
H -8.1070 -3.3050  1.2490
H  1.5490  1.3640 -0.6650
H -0.0980  1.8580 -0.2460
H  0.3540 -0.5960 -0.9220
H  0.4310  1.4310  2.1370
H  1.3340  2.7460  1.5050
H  3.5690 -1.4610  2.9670
H  3.6990 -2.3700  1.4690
H  5.1740 -0.8780  0.4720
H  5.8340 -1.2350  2.0600
H  5.0410  4.6320  1.0320
H  5.4520  3.6620 -0.3270
H  3.0790  3.4100  0.6950
H  8.0460  0.0730  1.5460
H  7.6580  1.0930  2.9560
H  9.0460  1.8890  0.3810
H  7.1310  1.8740 -0.8370
H  5.4940  1.2410 -0.7510
H  6.8690  0.1720 -0.4780
H  0.0780 -0.6980  2.8530
H  1.1640 -2.0950  3.0080
H -0.3750 -2.2310  2.1470
H  1.7960 -3.2700  0.8810
H  1.9370 -2.3630 -0.6400
H  0.3520 -2.8890 -0.0430
H  1.6100  0.4650  3.8540
H  2.4850  1.9850  3.8000
H  3.3540  0.4830  3.9190
H  8.1710  6.2110  0.6600
H  7.7090  6.8400  2.2490
H  6.5510  5.9740  1.3020
H  9.8160  4.1300  3.4110
H  5.2500  0.8620  2.9210
H 10.5200  4.3970  0.9720
H 10.4030  6.1460  1.2210
H -6.0280  1.4500 -0.6100
H -5.3240  4.8610  1.7210
H -7.7590  4.6670 -0.0740
H -8.0710  5.4270  2.1960
H -7.8000  2.2500  3.4380
H -5.9250  0.6510  2.1350
H -7.8920  2.3020  0.8630
H -5.6450  2.9860  2.7680
H  7.9540  3.8350  0.2010
H  2.9170 -0.3240  0.2430
H 12.1420  4.3110  2.9260
H 12.0850  6.0640  2.9880
H 14.0870  5.3530  1.8780
H 12.2120  6.4550 -0.2630
H 13.9770  6.6010 -0.2020
H 12.9840  7.4170  1.0180
H 12.3970  3.9310 -0.2260
H 13.3130  3.1340  1.0760
H 14.1620  4.0580 -0.1720
H -6.4400  5.9670 -1.6170
H -5.0140  5.8530 -0.5820
H -6.8170  6.9090  0.9450
H -9.7140  4.8010  6.4380
H -8.1130  4.1440  6.0530
H -9.1620  4.6930  4.7480
H 10.3770 -0.3300  1.1560
H 12.1260 -0.0520  1.2800
H 11.1630  0.9090  0.1400
H 10.2750  4.2280  5.6360
H  8.4940  4.2390  5.5520
H  9.3250  5.0470  6.8950
O -5.6230 -0.1710 11.2540
C -5.8710  0.8260 12.2640
C -6.9250  0.9410  9.4790
C -5.5760  0.3120  9.8760
O -7.9730 -0.0060  9.3360
O -7.4130  2.6280 12.8380
C -5.1380 -0.8630  9.0050
C -7.2250  1.5320 11.9460
C -7.2880  2.0470 10.4900
O -3.2990 -0.1460  2.5450
C -1.9660  0.2650  2.1230
C -2.5190 -1.9350  3.9500
C -3.5080 -1.5670  2.8400
O -2.6080 -3.3650  4.1440
O -0.0820 -2.0340  4.4220
O -1.4190  0.7150  4.4500
C -0.9660 -0.0670  3.2670
C -1.0800 -1.5860  3.5130
O -1.3120 -0.3820  6.4660
C -0.6960  0.6850  5.7010
C -1.4990  0.7780  8.5200
C -0.9420 -0.4860  7.8530
O -1.2590  0.7190  9.9610
O -1.1370  3.1970  8.5240
O -2.3440  2.5000  6.1810
C -0.9860  2.0680  6.3950
C -0.7350  1.9720  7.9160
O -1.5120  2.6090 11.2480
C -2.2130  1.4420 10.7710
C -2.8080  2.7210 13.2980
C -2.3130  3.5170 12.0740
O -3.7330  3.5200 14.0150
O -4.7520  1.7680 12.1790
O -1.4320  0.1290 12.6660
C -2.6090  0.5560 11.9800
C -3.5090  1.4050 12.8980
C -1.5480 -1.7910  8.3640
C -0.2010  2.0130  0.4950
C -1.6280  2.4370  0.8480
C -2.6360  2.3400 -0.3370
C -2.0330  3.1990 -1.5070
C -0.5430  2.8460 -1.9100
C  0.3560  2.9000 -0.6340
C -2.9150  3.2950 -2.7760
C -2.4290  4.4570 -3.6440
C -1.0040  4.1190 -4.1500
C -0.0510  3.8760 -2.9630
C -0.4460  5.2840 -5.0310
C  1.0510  5.0250 -5.3570
C  1.8450  5.2450 -4.0360
C  1.2020  4.3950 -2.9460
C -1.0450  5.3240 -6.4290
C -0.0210  6.1370 -7.2220
C  1.3860  5.9580 -6.5520
C -0.6980  6.6840 -4.3780
C -3.0730  0.9150 -0.7600
C -3.9440  3.0040  0.1660
C -0.3370  1.4650 -2.5930
C  1.4590  3.6800 -6.0040
C  2.5560  5.2180 -7.2960
O  1.1210  2.5590 -5.6350
O  2.2730  3.8240 -7.0590
C  3.9100  5.5350 -6.5980
O -2.0820  1.7110  2.0520
C  2.7940  5.4560 -8.8370
C  3.3000  6.8460 -9.2890
O -1.2190 -4.2710  5.7520
C -2.5860 -3.7940  5.5240
C -1.8800 -6.6630  5.2460
C -0.7630 -5.5950  5.2100
O -1.9460 -7.2520  6.5370
O -4.2510 -7.1340  5.0830
O -4.9450 -4.4600  5.4170
C -3.6310 -4.9160  5.7600
C -3.2710 -6.1190  4.8830
C  2.3410  8.0190 -9.0190
C  2.7630  9.3230 -9.7200
C  4.1040  9.8630 -9.2020
C  1.6780 10.3840 -9.4940
C -0.1420 -5.3910  3.8140
O -1.0880 -5.0610  2.8140
O -6.4610  3.2130 10.3310
C -6.8340  4.0600  9.2490
O -4.6780 -0.2610  7.7770
S -5.4250 -0.5930  6.4730
O -5.0280 -1.9360  6.1010
O -5.0020  0.3950  5.4940
O -6.8380 -0.4880  6.7760
Na -3.5680  1.5440  4.2330
O -0.0910  5.6140 -8.5510
O -1.6710  7.0400 -9.2230
C -0.9320  6.0930 -9.4750
C -0.9050  5.4550 -10.8470
O  3.8050  4.5010 -9.2960
O  2.7810  4.1120 -11.2500
C  3.6960  3.8640 -10.4680
C  4.7590  2.8410 -10.8110
H -5.9290  0.3800 13.2490
H -6.7910  1.4110  8.5060
H -4.8350  1.0960  9.7620
H -7.8840 -0.3770  8.4350
H -6.9290  3.3580 12.4280
H -5.9580 -1.5690  8.8550
H -4.3110 -1.3740  9.4950
H -8.0390  0.8180 12.0800
H -8.3270  2.3280 10.3080
H -1.6790 -0.1980  1.1880
H -2.7930 -1.3710  4.8410
H -3.3300 -2.1780  1.9540
H -4.5270 -1.7330  3.1990
H -0.4540 -2.7780  4.9300
H  0.0560  0.1780  2.9800
H -0.8940 -2.0990  2.5670
H  0.3660  0.5160  5.5690
H -2.5570  0.8630  8.2750
H  0.1400 -0.5290  7.9980
H -1.0360  3.0940  9.4890
H -2.4960  3.1510  6.8860
H -0.3220  2.8310  5.9870
H  0.3320  1.8270  8.0930
H -3.0840  1.7370 10.2060
H -1.9500  2.4890 13.9320
H -3.1660  3.8920 11.5050
H -1.7020  4.3550 12.4100
H -4.5900  3.3990 13.5840
H -0.7060  0.2110 12.0310
H -3.1560 -0.3250 11.6480
H -3.7120  0.8370 13.8070
H -2.6040 -1.8370  8.1100
H -1.0350 -2.6290  7.8930
H -1.4240 -1.8660  9.4440
H  0.4280  2.1460  1.3750
H -0.1580  0.9670  0.2050
H -1.5630  3.4980  1.0980
H  1.3630  2.5510 -0.8700
H  0.4130  3.9310 -0.2800
H -2.9170  2.3680 -3.3460
H -3.9450  3.5150 -2.5030
H -2.4470  5.3630 -3.0410
H -3.1020  4.5770 -4.4940
H  2.8530  4.8820 -4.1260
H  1.8270  6.2820 -3.7350
H  1.8750  4.2020 -2.1540
H -2.0290  5.7940 -6.4560
H -1.1180  4.3120 -6.8330
H -0.2900  7.1960 -7.1810
H -0.1060  7.4700 -4.8420
H -0.4520  6.6590 -3.3150
H -1.7470  6.9700 -4.4710
H -3.7020  0.4650  0.0080
H -2.2250  0.2600 -0.9190
H -3.6630  0.9480 -1.6740
H -3.7760  4.0550  0.4030
H -4.3020  2.5030  1.0650
H -4.7360  2.9330 -0.5780
H -0.4260  0.6400 -1.9000
H  0.6750  1.4490 -3.0010
H -1.0310  1.3300 -3.4180
H  4.7560  5.3390 -7.2540
H  4.0820  4.8840 -5.7490
H  3.9600  6.5800 -6.2930
H  1.8830  5.2540 -9.3790
H -1.0670  3.2180 -4.7420
H  4.2650  7.0480 -8.8260
H  3.4660  6.7940 -10.3670
H -2.8130 -2.9710  6.1890
H -1.6310 -7.4470  4.5290
H  0.0440 -5.9780  5.8360
H -2.7940 -7.7170  6.5540
H -5.0990 -6.6670  5.0730
H -5.0430 -3.5130  5.6820
H -3.6180 -5.2200  6.8070
H -3.2860 -5.8160  3.8360
H  1.7150  6.9300 -6.1870
H -1.9990  4.2140 -1.1080
H  2.2790  8.2080 -7.9490
H  1.3510  7.7470 -9.3860
H  2.8460  9.1400 -10.7950
H  4.0630 10.0040 -8.1220
H  4.3240 10.8210 -9.6770
H  4.9110  9.1740 -9.4470
H  0.7220 10.0290 -9.8820
H  1.9420 11.3040 -10.0170
H  1.5720 10.5980 -8.4290
H  0.3690 -6.3090  3.5200
H  0.6060 -4.5990  3.8800
H -1.6790 -4.3800  3.1890
H -6.1720  4.9260  9.2310
H -6.7470  3.5400  8.2940
H -7.8590  4.4100  9.3790
H  0.1050  5.5180 -11.2500
H -1.6010  5.9730 -11.5050
H -1.1870  4.4080 -10.7560
H  4.5480  2.4120 -11.7890
H  4.7520  2.0610 -10.0530
H  5.7310  3.3300 -10.8200
O -10.3160 -0.7270  7.4510
C -10.3300 -1.9520  8.2250
C -9.3000  0.6530  9.1260
C -9.1590  0.1380  7.6890
O -10.5450  1.3240  9.2830
O -10.0090 -2.8000 10.4890
C -9.1670  1.2710  6.6470
C -10.2950 -1.6130  9.7490
C -9.2120 -0.5570 10.0850
O -2.0370 -0.3820 -1.0140
C -1.5830 -0.3260  0.3680
C -4.3990 -0.0130 -0.4460
C -3.2310  0.4090 -1.3640
O -4.7990 -1.3840 -0.7430
O -3.8180  1.3750  1.4750
O -2.3550 -0.7780  2.7120
C -2.7350 -0.8480  1.2640
C -3.9910  0.0220  1.0360
O -4.0060 -2.4520  2.9650
C -2.8760 -1.8210  3.6160
C -5.2280 -2.9830  4.9660
C -4.6110 -3.5480  3.6760
O -5.7040 -4.1360  5.7440
O -4.6510 -1.6350  6.9500
O -4.2490 -0.0530  4.6740
C -3.3820 -1.1620  4.9400
C -4.1270 -2.2420  5.7690
O -6.8780 -5.1780  7.4250
C -6.7760 -3.9160  6.7130
C -9.2570 -5.0730  7.7620
C -7.8990 -5.2490  8.4620
O -10.3030 -5.0840  8.7290
O -9.1200 -2.6530  7.8600
O -8.2430 -4.7350  4.9560
C -8.1080 -3.7050  5.9350
C -9.2720 -3.7680  6.9370
C -5.6490 -4.1500  2.7310
C -0.2300  2.6170 -0.8090
C  0.0010  1.5720  0.2780
C  0.7180  2.1350  1.5360
C  2.0310  2.8610  1.0720
C  1.8460  3.9300 -0.0770
C  1.0910  3.2610 -1.2670
C  2.8900  3.4590  2.2120
C  4.2980  3.7440  1.6870
C  4.2020  4.8490  0.6040
C  3.2470  4.4260 -0.5300
C  5.6120  5.1410 -0.0030
C  5.4800  6.1160 -1.2050
C  4.8160  5.3190 -2.3660
C  3.5560  4.6440 -1.8310
C  6.5140  5.9450  0.9220
C  7.5770  6.4850 -0.0360
C  6.9100  6.6880 -1.4410
C  6.3680  3.8210 -0.3730
C -0.2150  2.9700  2.4500
C  1.1000  0.9040  2.3980
C  1.0840  5.2250  0.3210
C  4.7230  7.4500 -1.0140
C  6.6620  8.1220 -2.0410
O  3.6170  7.6000 -0.5040
O  5.3770  8.5030 -1.5090
C  6.5240  8.0100 -3.5830
O -1.3140  1.0790  0.6540
C  7.6790  9.3040 -1.7950
C  9.0690  9.2450 -2.4740
O -6.8000 -0.7730 -1.8450
C -5.5890 -1.6030 -1.9400
C -8.1830 -2.7250 -0.9960
C -7.9940 -1.1930 -1.0390
O -8.8630 -3.1660 -2.1670
O -7.1080 -4.8910 -0.9130
O -4.6910 -3.8400 -1.8720
C -5.9150 -3.1140 -2.0160
C -6.8580 -3.4870 -0.8660
C  9.9500  8.0300 -2.1320
C 11.3150  8.0420 -2.8440
C 12.0370  6.7180 -2.5580
C 12.2140  9.1990 -2.3820
C -7.9560 -0.5240  0.3500
O -7.1360 -1.1870  1.2950
O -7.9240 -1.1970 10.0980
C -6.8480 -0.4250 10.6170
O -8.8150  0.6870  5.3600
S -7.3300  0.6130  4.9600
O -7.2500  0.0910  3.6120
O -6.6500 -0.2480  5.9090
O -6.7930  1.9550  4.9900
Na -5.2570  1.5790  3.2890
O  8.0490  7.6920  0.5620
O  9.5850  6.6790  1.8290
C  9.0220  7.7130  1.4810
C  9.4320  9.0610  2.0370
O  7.0650 10.5380 -2.2930
O  7.8890 11.8040 -0.6390
C  7.1870 11.7010 -1.6420
C  6.4490 12.8980 -2.2030
H -11.2100 -2.5450  8.0070
H -8.4930  1.3510  9.3450
H -8.2180 -0.4050  7.6250
H -11.1600  0.9320  8.6480
H -9.0400 -2.7930 10.5550
H -8.4550  2.0490  6.9270
H -10.1660  1.7030  6.5910
H -11.2630 -1.2200 10.0580
H -9.4220 -0.1940 11.0930
H -0.7010 -0.9360  0.5190
H -5.2260  0.6850 -0.5860
H -3.4940  0.2430 -2.4080
H -3.0260  1.4710 -1.2210
H -2.8700  1.5610  1.2970
H -2.9590 -1.8680  0.9510
H -4.8010 -0.4270  1.6090
H -2.1080 -2.5520  3.8340
H -6.0220 -2.2910  4.6880
H -3.8830 -4.3200  3.9350
H -5.4750 -1.1560  6.7190
H -4.9280 -0.0860  5.3780
H -2.5350 -0.8010  5.5250
H -3.3940 -2.9880  6.0790
H -6.5740 -3.0950  7.3890
H -9.3990 -5.9110  7.0790
H -7.7450 -4.4580  9.1990
H -7.8640 -6.2220  8.9520
H -10.1710 -4.3430  9.3450
H -7.3970 -5.2060  4.9730
H -8.1240 -2.7330  5.4410
H -10.2030 -3.7170  6.3720
H -6.4320 -3.4210  2.5260
H -5.1680 -4.4350  1.7960
H -6.0950 -5.0340  3.1840
H -0.6840  2.1210 -1.6670
H -0.9330  3.3690 -0.4590
H  0.6260  0.7860 -0.1540
H  0.8550  4.0060 -2.0280
H  1.7260  2.4910 -1.7080
H  2.4440  4.3600  2.6300
H  2.9960  2.7410  3.0230
H  4.7040  2.8140  1.2920
H  4.9270  4.0880  2.5090
H  4.4680  5.9860 -3.1350
H  5.4850  4.5660 -2.7590
H  2.8900  4.3890 -2.6120
H  6.9640  5.3370  1.7080
H  5.9570  6.7700  1.3730
H  8.3750  5.7460 -0.1390
H  5.6930  3.1190 -0.8650
H  6.7600  3.3370  0.5230
H  7.2080  3.9960 -1.0420
H -0.7510  3.7260  1.8890
H  0.3510  3.4480  3.2480
H -0.9670  2.3260  2.9080
H  1.8270  0.2790  1.8780
H  0.2180  0.3000  2.6120
H  1.5170  1.2080  3.3570
H  0.0300  5.0530  0.4830
H  1.1860  5.9310 -0.5060
H  1.5230  5.6810  1.2040
H  5.6510  7.4490 -3.8810
H  7.4070  7.5410 -4.0150
H  6.3980  8.9940 -4.0350
H  7.8290  9.4240 -0.7330
H  3.8170  5.7420  1.0770
H  8.9450  9.3000 -3.5560
H  9.5990 10.1470 -2.1690
H -5.0190 -1.3300 -2.8190
H -8.7990 -2.9710 -0.1290
H -8.8910 -0.7980 -1.5180
H -8.8060 -4.1320 -2.1500
H -6.2580 -5.3070 -1.1100
H -4.1640 -3.3480 -1.2270
H -6.3900 -3.3640 -2.9650
H -6.3860 -3.2330  0.0820
H  7.4440  6.0660 -2.1580
H  2.6390  2.0650  0.6380
H  9.4320  7.1220 -2.4310
H 10.1200  7.9970 -1.0560
H 11.1580  8.1240 -3.9230
H 12.2070  6.6040 -1.4860
H 12.9990  6.6990 -3.0730
H 11.4390  5.8790 -2.9150
H 13.1970  9.1130 -2.8470
H 12.3320  9.1760 -1.2980
H 11.7870 10.1560 -2.6780
H -8.9740 -0.5050  0.7420
H -7.6230  0.5070  0.2310
H -7.2530 -0.7720  2.1810
H -5.9580 -1.0530 10.6720
H -6.6230  0.4180  9.9630
H -7.0830 -0.0650 11.6200
H 10.2740  8.9360  2.7160
H  8.5860  9.4970  2.5660
H  9.7120  9.7150  1.2120
H  6.6460 13.7700 -1.5810
H  5.3830 12.6800 -2.2110
H  6.7900 13.0800 -3.2200
O -10.1250 -3.5630  0.8890
C -9.8630 -4.9680  0.7800
C -12.5550 -3.7350  0.8480
C -11.3270 -3.1850  1.5960
O -12.6930 -3.0650 -0.4000
O -10.9290 -7.1190  0.1340
C -11.3680 -1.6590  1.7790
C -11.0560 -5.6990  0.1050
C -12.4550 -5.2610  0.6030
O -0.3410 -0.1220 -2.4670
C -0.0210 -1.4480 -1.9290
C -2.7450 -0.2180 -1.6110
C -1.7560  0.2180 -2.7160
O -4.0360 -0.5000 -2.2440
O -1.7530 -1.1240  0.4310
O -0.9840 -3.6430 -1.1110
C -1.2910 -2.2950 -1.6890
C -2.2840 -1.4690 -0.8430
O -1.6460 -5.6020  0.0330
C -2.1120 -4.4170 -0.6270
C -3.9210 -6.6400 -0.1080
C -2.6830 -6.3080  0.7800
O -5.0970 -7.0710  0.7310
O -5.1880 -5.9450 -2.1020
O -2.4430 -5.7330 -2.6680
C -3.0800 -4.8400 -1.7490
C -4.2960 -5.4940 -1.0930
O -5.2220 -5.1500  2.0870
C -5.9970 -6.0200  1.2070
C -7.4250 -4.0210  2.4680
C -5.9660 -4.1960  2.9180
O -7.3940 -3.4380  1.1700
O -9.5340 -5.4390  2.1200
O -6.9290 -7.5440  2.8790
C -7.2720 -6.5640  1.8970
C -8.1010 -5.4220  2.5450
C -2.0770 -7.5690  1.3950
C  2.0470  0.6380 -0.0040
C  2.0280 -0.6820 -0.7740
C  3.0970 -1.7140 -0.3000
C  4.4950 -1.0010 -0.2610
C  4.5720  0.3740  0.4900
C  3.4390  1.2820 -0.0510
C  5.7080 -1.8880  0.1060
C  6.9330 -1.2560 -0.5570
C  7.1680  0.2400 -0.2030
C  5.9370  1.0390  0.2380
C  8.0980  1.0360 -1.2250
C  8.0590  2.5910 -1.0050
C  7.5090  2.9390  0.4050
C  6.1460  2.3240  0.5660
C  9.6030  0.6860 -0.9380
C 10.4020  1.9750 -0.6280
C  9.5050  2.9550 -1.3560
C  7.7320  0.7070 -2.6980
C  3.1250 -2.8370 -1.3700
C  2.6860 -2.4300  1.0090
C  4.4450  0.2680  2.0320
C  7.3940  3.5890 -1.9560
C  9.5060  4.4870 -1.5170
O  6.2860  3.4800 -2.4730
O  8.1690  4.6860 -2.1240
C 10.5320  4.8970 -2.5940
O  0.6880 -1.2280 -0.6860
C  9.6520  5.3050 -0.1760
C 11.0060  5.9770  0.1520
O -5.1500  1.3930 -1.3700
C -5.2880 -0.0360 -1.6130
C -4.9940  1.1740  1.0650
C -5.6670  1.9220 -0.1080
O -5.4290  1.6440  2.3360
O -5.9820 -0.8360  2.0780
O -5.5710 -2.2620 -0.5240
C -5.7710 -0.8530 -0.3690
C -5.1880 -0.3640  0.9780
C 12.1170  5.0070  0.5840
C 13.4470  5.6940  0.8050
C 14.3950  5.7130 -0.1420
C 13.6510  6.3710  2.1430
C -5.3960  3.4370 -0.0750
O -5.8740  4.0600  1.1040
O -13.0510 -6.0770  1.6360
C -12.4060 -6.2080  2.8970
O -10.8030 -0.9410  0.6510
S -9.5150 -0.1220  0.9050
O -8.5340 -1.0380  1.4760
O -9.8720  0.9340  1.8230
O -9.0670  0.3820 -0.3750
O 10.4910  2.2510  0.7760
O 11.2980  2.0490  2.8100
C 11.3630  1.7080  1.6380
C 12.4370  0.7300  1.1900
O  8.5540  6.2600 -0.0060
O  9.2080  7.7770 -1.5250
C  8.3730  7.3830 -0.7170
C  7.1010  8.1670 -0.4710
H -8.9910 -5.1000  0.1520
H -13.4500 -3.5450  1.4420
H -11.2740 -3.6320  2.5870
H -11.9800 -2.4090 -0.4670
H -11.5380 -7.4240  0.8190
H -10.8070 -1.4100  2.6830
H -12.3980 -1.3330  1.9240
H -11.0010 -5.3870 -0.9380
H -13.1070 -5.4370 -0.2550
H  0.6350 -1.9600 -2.6210
H -2.8680  0.6060 -0.9090
H -2.0500 -0.2620 -3.6500
H -1.8370  1.2960 -2.8570
H -0.7800 -1.0980  0.3300
H -1.7390 -2.4800 -2.6650
H -3.1740 -2.0620 -0.6720
H -2.6300 -3.8270  0.1200
H -3.6560 -7.5050 -0.7170
H -2.9760 -5.6410  1.5890
H -4.6370 -6.3010 -2.8120
H -1.5680 -5.9230 -2.2980
H -3.4220 -3.9500 -2.2790
H -4.7730 -4.6910 -0.5360
H -6.3340 -5.4440  0.3570
H -7.9340 -3.3390  3.1520
H -5.4560 -3.2340  2.8780
H -5.9470 -4.5550  3.9480
H -8.0250 -2.6810  1.1870
H -6.1560 -8.0120  2.5350
H -7.8710 -7.0450  1.1230
H -8.1480 -5.6600  3.6090
H -1.7290 -8.2340  0.6060
H -1.2330 -7.2890  2.0250
H -2.8270 -8.0770  2.0010
H  1.3240  1.3160 -0.4600
H  1.7420  0.4650  1.0270
H  2.2200 -0.4440 -1.8230
H  3.3940  2.2100  0.5180
H  3.6720  1.5440 -1.0850
H  5.8440 -1.9600  1.1830
H  5.6020 -2.8970 -0.2840
H  6.7790 -1.3830 -1.6250
H  7.8210 -1.8280 -0.2900
H  8.1400  2.5830  1.2040
H  7.4080  4.0040  0.5510
H  5.3870  2.9500  0.9580
H 10.0410  0.2140 -1.8190
H  9.7070 -0.0190 -0.1140
H 11.4030  1.9540 -1.0650
H  8.0420 -0.3020 -2.9640
H  6.6520  0.7970 -2.8320
H  8.2130  1.3820 -3.4040
H  2.1300 -3.2640 -1.5000
H  3.4660 -2.4460 -2.3290
H  3.7760 -3.6550 -1.0680
H  3.5230 -2.9920  1.4220
H  1.8650 -3.1230  0.8160
H  2.3160 -1.7270  1.7470
H  3.4980 -0.1380  2.3590
H  4.5210  1.2560  2.4850
H  5.2440 -0.3300  2.4640
H 11.5430  4.6220 -2.3000
H 10.4850  5.9730 -2.7590
H 10.2960  4.4210 -3.5460
H  9.5040  4.6010  0.6390
H  7.7180  0.1850  0.7280
H 10.8420  6.6690  0.9780
H 11.3520  6.5760 -0.6900
H -6.0580 -0.1470 -2.3680
H -3.9230  1.3670  0.9920
H -6.7470  1.7550 -0.0890
H -5.8250  0.8570  2.7530
H -6.9360 -0.8610  1.8250
H -6.1790 -2.7050  0.1010
H -6.8430 -0.6710 -0.3340
H -4.1990 -0.8060  1.0870
H  9.6530  2.6400 -2.3910
H  4.6470 -0.7040 -1.3010
H 11.8210  4.5050  1.4960
H 12.2400  4.2260 -0.1510
H 14.2650  5.2530 -1.0880
H 15.3290  6.1960 -0.0010
H 12.9320  7.1630  2.2990
H 14.6340  6.8140  2.2290
H 13.5470  5.6690  2.9600
H -5.8780  3.8940 -0.9400
H -4.3220  3.6010 -0.1570
H -5.8190  3.3990  1.8190
H -11.4440 -6.7090  2.7950
H -13.0310 -6.8250  3.5440
H -12.2780 -5.2420  3.3820
H 13.0270  0.4280  2.0550
H 13.0880  1.2150  0.4640
H 11.9740 -0.1490  0.7470
H  6.2490  7.5370 -0.7210
H  7.0980  9.0590 -1.0940
H  7.0540  8.4440  0.5800
O -8.5010 -0.2750  3.0740
C -8.8640 -0.0750  4.4580
C -6.6210  1.3270  3.1290
C -7.0860 -0.0950  2.7280
O -7.1410  2.3440  2.2810
O -8.6970  1.5350  6.2780
C -6.9690 -0.4200  1.2250
C -8.4530  1.3650  4.8830
C -6.9570  1.6270  4.6050
O  1.8570 -3.7290  0.0850
C  1.5140 -2.8930  1.2180
C  1.9610 -5.7820  1.3590
C  2.7070 -4.8830  0.3580
O  2.9080 -6.8260  1.7580
O  0.8690 -5.7710  3.5600
O -0.5510 -4.2090  1.5840
C  0.7200 -3.7470  2.2400
C  1.5730 -4.9720  2.6160
O -2.8000 -4.4740  1.4690
C -1.6930 -4.6030  2.4030
C -4.4450 -3.8230  3.1350
C -4.1270 -4.7880  1.9760
O -5.7140 -4.2430  3.7350
O -3.5300 -3.0920  5.3110
O -1.8930 -2.2480  3.0090
C -1.9450 -3.5770  3.5550
C -3.3120 -3.9230  4.1810
O -6.1790 -3.7590  5.9350
C -6.3750 -3.2670  4.5830
C -8.3200 -2.9330  6.7190
C -6.8030 -2.9650  6.9940
O -8.9390 -2.0620  7.6520
O -8.1050 -1.0530  5.2230
O -8.3640 -4.6290  4.2540
C -7.8890 -3.2820  4.2430
C -8.6170 -2.4260  5.2930
C -5.0790 -4.6110  0.7930
C  0.5230 -0.8810 -1.4490
C  1.1880 -0.8110 -0.0750
C  0.9700  0.5480  0.6530
C  1.4450  1.6890 -0.3130
C  0.7830  1.6500 -1.7460
C  1.0390  0.2420 -2.3700
C  1.4020  3.1300  0.2610
C  2.0910  4.1470 -0.6690
C  1.2960  4.1650 -2.0000
C  1.4880  2.7630 -2.5650
C  1.7560  5.3080 -2.9770
C  3.0500  4.9900 -3.7930
C  3.0500  3.5510 -4.4180
C  2.2810  2.5250 -3.6230
C  0.7700  5.4690 -4.1870
C  1.5290  6.0960 -5.3930
C  2.9550  6.1010 -4.8450
C  1.7110  6.6520 -2.1810
C  1.8790  0.5320  1.9080
C -0.4620  0.7290  1.2180
C -0.7460  1.9490 -1.8080
C  4.4730  5.2960 -3.3280
C  4.3780  6.3230 -5.4180
O  4.9530  4.9900 -2.2420
O  5.2250  5.8520 -4.3160
C  4.6550  7.8430 -5.5380
O  0.6020 -1.8860  0.7090
C  4.8300  5.7250 -6.7940
C  4.8600  4.2000 -6.9720
O  1.7760 -8.2480  3.1830
C  2.3920 -8.1800  1.8670
C  2.3670 -10.6040  3.5040
C  1.2350 -9.5520  3.5690
O  1.8460 -11.9130  3.7100
O  2.1900 -10.9770  1.1110
O  4.5760 -8.7350  2.8040
C  3.6070 -9.1470  1.8370
C  3.0810 -10.5590  2.1390
C  5.6400  3.8830 -8.2650
C  5.6190  2.3700 -8.3880
C  4.6590  1.7410 -9.0800
C  6.7280  1.6010 -7.6940
C  0.6840 -9.3940  4.9960
O  0.1290 -10.6070  5.4920
O -6.1490  0.9120  5.5600
C -4.7580  1.2160  5.5480
O -5.7110 -1.1150  0.9950
S -4.3750 -0.3550  1.1350
O -3.4290 -1.0030  0.2430
O -3.9760 -0.4870  2.5230
O -4.6290  1.0210  0.7660
Na -1.7010 -2.3680  0.5940
O  1.4180  5.2150 -6.5310
O  0.6860  6.8080 -7.9190
C  0.9940  5.6350 -7.7260
C  0.9420  4.6170 -8.8450
O  3.9410  6.2460 -7.8350
O  5.5260  7.4810 -8.8140
C  4.3580  7.1050 -8.7760
C  3.3500  7.5960 -9.7940
H -9.9290 -0.2030  4.6080
H -5.5400  1.3750  3.0340
H -6.4650 -0.7990  3.2730
H -6.5430  2.4010  1.5210
H -7.8930  1.1950  6.6970
H -7.0510  0.4750  0.6070
H -7.7810 -1.0930  0.9520
H -9.0380  2.0940  4.3220
H -6.7910  2.6930  4.7620
H  2.3920 -2.4530  1.6730
H  1.0600 -6.1730  0.8830
H  3.6620 -4.5630  0.7780
H  2.8890 -5.4380 -0.5640
H  1.2990 -6.6500  3.5600
H  0.5490 -3.1510  3.1340
H  2.4940 -4.6210  3.0850
H -1.5940 -5.6140  2.7810
H -4.4930 -2.8120  2.7430
H -4.1960 -5.8170  2.3360
H -4.3650 -3.3770  5.7240
H -2.6040 -1.6950  3.3920
H -1.1890 -3.6760  4.3350
H -3.2750 -4.9560  4.5340
H -5.9580 -2.2750  4.4740
H -8.7200 -3.9420  6.8320
H -6.4000 -1.9500  6.9920
H -6.6210 -3.4280  7.9650
H -8.7830 -1.1620  7.3370
H -7.5790 -5.1800  4.1200
H -8.0610 -2.8590  3.2540
H -9.6910 -2.4840  5.1170
H -6.1060 -4.7920  1.1120
H -4.9970 -3.6000  0.3960
H -4.8170 -5.3210  0.0090
H  0.7760 -1.8410 -1.9010
H -0.5590 -0.8480 -1.3480
H  2.2610 -0.9540 -0.2250
H  0.5540  0.1730 -3.3450
H  2.1110  0.0850 -2.4910
H  0.3770  3.4420  0.4560
H  1.9380  3.1620  1.2080
H  3.1250  3.8510 -0.8450
H  2.0810  5.1110 -0.1650
H  2.5840  3.5400 -5.3830
H  4.0650  3.1840 -4.4660
H  2.4260  1.5500 -4.0060
H -0.0900  6.0840 -3.9170
H  0.3880  4.4900 -4.4790
H  1.1870  7.1170 -5.5830
H  0.8780  6.6410 -1.4760
H  2.6390  6.7910 -1.6240
H  1.5460  7.5240 -2.8120
H  1.6410 -0.3210  2.5420
H  2.9290  0.4750  1.6190
H  1.7270  1.4270  2.5090
H -1.2190  0.5860  0.4560
H -0.5860  1.7220  1.6470
H -0.6560  0.0030  2.0070
H -1.3530  1.0720 -1.6190
H -0.9770  2.2910 -2.8170
H -1.0230  2.7170 -1.0910
H  5.6550  8.0180 -5.9390
H  4.6160  8.3220 -4.5590
H  3.9230  8.3150 -6.1940
H  5.8610  6.0570 -6.9330
H  0.2560  4.3550 -1.7820
H  3.8500  3.8110 -7.0720
H  5.3810  3.7480 -6.1310
H  1.6900 -8.4200  1.0760
H  3.0990 -10.3790  4.2820
H  0.4230 -9.8630  2.9100
H  1.2190 -11.8480  4.4520
H  1.8110 -11.8120  1.4210
H  4.5330 -7.7700  2.8330
H  4.0690 -9.1480  0.8500
H  3.9320 -11.2410  2.1740
H  2.8980  7.0210 -4.2790
H  2.5080  1.4950 -0.4710
H  5.1330  4.3120 -9.1190
H  6.6630  4.2290 -8.1810
H  3.8790  2.2630 -9.5710
H  4.6270  0.6860 -9.1790
H  6.6570  1.7980 -6.6330
H  7.6680  1.9520 -8.0980
H  6.5950  0.5470 -7.8970
H -0.0850 -8.6200  4.9830
H  1.4930 -9.0640  5.6510
H -0.2910 -10.4420  6.3440
H -4.2830  0.8440  4.6410
H -4.2810  0.7260  6.3980
H -4.6000  2.2920  5.6310
H  1.9460  4.2330 -9.0180
H  0.5610  5.0890 -9.7500
H  0.2880  3.7990 -8.5490
H  2.8850  6.7390 -10.2760
H  3.8540  8.2120 -10.5370
H  2.5880  8.1810 -9.2830
O -9.1170 -1.7880 -0.5220
C -10.1810 -0.9700  0.0100
C -7.7330  0.1050 -1.2610
C -7.7670 -1.2250 -0.4690
O -7.8680 -0.0750 -2.6660
O -11.1460  1.2600 -0.1220
C -6.8290 -2.3240 -1.0060
C -10.2020  0.3910 -0.7460
C -8.8150  1.0680 -0.7310
O  1.5840 -0.7910  3.3000
C  0.6890  0.2800  2.9100
C  1.0550 -0.6660  5.6550
C  2.1930 -0.6840  4.6200
O  1.6810 -0.3630  6.9450
O -1.0240  0.4930  6.2580
O -1.2450 -0.9910  3.7840
C -0.5060  0.3100  3.8980
C  0.0510  0.4600  5.3260
O -3.0890 -2.2560  3.4880
C -2.6510 -1.0670  4.1770
C -5.4230 -1.6380  3.3260
C -4.4210 -2.7000  3.8110
O -6.6950 -1.9670  3.9720
O -5.7250  0.7740  3.0010
O -3.0750  0.3220  2.2220
C -3.4810  0.1160  3.5830
C -4.9930 -0.2040  3.7360
O -8.6570 -0.9510  4.6050
C -7.9030 -1.3580  3.4400
C -10.8080 -1.2920  3.5690
C -9.9220 -0.2840  4.3260
O -11.9900 -0.6360  3.1380
O -9.8620 -0.7540  1.4120
O -8.8650 -3.5850  3.5890
C -8.7140 -2.4660  2.7160
C -10.0820 -1.8690  2.3370
C -4.6150 -4.0310  3.0830
C  1.2720 -1.3400 -0.1020
C  1.0710  0.0600  0.4790
C  0.4760  1.0780 -0.5370
C  1.3900  1.0710 -1.8120
C  1.6200 -0.3580 -2.4430
C  2.1930 -1.2990 -1.3360
C  1.0240  2.0970 -2.9160
C  2.0950  2.1690 -4.0230
C  2.1490  0.7730 -4.6960
C  2.6410 -0.1530 -3.5900
C  3.0440  0.7430 -5.9870
C  4.5800  0.6400 -5.7170
C  4.9480 -0.4340 -4.6340
C  3.8870 -0.6550 -3.5850
C  2.8700 -0.5990 -6.7810
C  4.1520 -0.8720 -7.6220
C  5.0490  0.2610 -7.1250
C  2.5460  1.8880 -6.9270
C  0.5510  2.4710  0.1370
C -1.0330  0.8680 -0.8180
C  0.3700 -1.0410 -3.0740
C  5.5140  1.8350 -5.5250
C  6.5500  0.6330 -7.2320
O  5.3310  2.7690 -4.7530
O  6.6700  1.6960 -6.2280
C  6.8170  1.3160 -8.5980
O  0.1650 -0.0970  1.6070
C  7.6900 -0.4310 -7.0890
C  7.8440 -1.1880 -5.7620
O  0.0030 -0.4530  8.5270
C  1.2230 -1.1180  8.0990
C  0.3970 -0.9250 10.8990
C -0.6250 -0.9850  9.7390
O -0.1160 -1.5830 12.0530
O  1.5330 -2.9870 10.3040
O  2.5900  0.4270  9.4040
C  2.2930 -0.9590  9.2130
C  1.7270 -1.5900 10.4940
C  9.2100 -1.9040 -5.7720
C  9.2890 -2.6420 -4.4480
C  8.8780 -3.9120 -4.3330
C  9.8510 -1.8810 -3.2610
C -1.8580 -0.1090 10.0150
O -2.5470 -0.5090 11.1940
O -8.5280  1.5810  0.5830
C -7.4580  2.5160  0.6590
O -5.5920 -2.2890 -0.2420
S -4.6110 -1.1130 -0.4230
O -3.2880 -1.6210 -0.1050
O -5.0280 -0.0830  0.5200
O -4.7210 -0.6730 -1.7940
Na -1.7100 -1.5250  1.4920
O  4.6940 -2.1570 -7.2530
O  4.8100 -2.9110 -9.3560
C  4.9830 -3.1000 -8.1550
C  5.5700 -4.3990 -7.6430
O  7.5020 -1.4490 -8.1260
O  9.3380 -0.8780 -9.2640
C  8.3470 -1.5930 -9.1570
C  8.0460 -2.6650 -10.1830
H -11.1420 -1.4570 -0.0990
H -6.7710  0.5830 -1.1000
H -7.4830 -1.0020  0.5590
H -6.9830 -0.2560 -3.0150
H -10.6540  1.6420  0.6200
H -6.6460 -2.2140 -2.0750
H -7.3010 -3.2930 -0.8420
H -10.4910  0.2280 -1.7840
H -8.8710  1.9110 -1.4210
H  1.1950  1.2370  2.8800
H  0.5430 -1.6300  5.6380
H  2.7840  0.2300  4.6960
H  2.8390 -1.5440  4.8040
H -0.6380  0.3070  7.1380
H -1.1270  1.1760  3.6740
H  0.5840  1.4110  5.3890
H -2.7720 -1.1470  5.2520
H -5.4870 -1.7030  2.2450
H -4.5530 -2.8550  4.8840
H -5.6100  0.5970  2.0460
H -3.8670  0.3740  1.6420
H -3.2860  1.0320  4.1410
H -5.2410 -0.0880  4.7930
H -7.7100 -0.5210  2.7810
H -11.0630 -2.1090  4.2460
H -9.7520  0.6040  3.7140
H -10.4080  0.0010  5.2590
H -11.7470 -0.1050  2.3680
H -8.2830 -3.3970  4.3410
H -8.2030 -2.7950  1.8130
H -10.6990 -2.6570  1.9040
H -3.8830 -4.7530  3.4460
H -5.6180 -4.4130  3.2730
H -4.4790 -3.8930  2.0090
H  1.7450 -1.9600  0.6610
H  0.3120 -1.7930 -0.3340
H  2.0530  0.4240  0.7930
H  2.3230 -2.3060 -1.7350
H  3.1590 -0.9210 -1.0000
H  0.0540  1.8690 -3.3560
H  0.9580  3.0930 -2.4820
H  3.0630  2.4220 -3.5900
H  1.8000  2.9540 -4.7150
H  5.0900 -1.4020 -5.0730
H  5.8290 -0.1110 -4.0980
H  4.2330 -1.2840 -2.8080
H  1.9920 -0.5660 -7.4260
H  2.7250 -1.4220 -6.0790
H  3.9500 -0.7610 -8.6900
H  1.4640  2.0010 -6.8390
H  3.0200  2.8330 -6.6540
H  2.7330  1.6930 -7.9820
H  0.0180  2.4660  1.0880
H  1.5880  2.7550  0.3160
H  0.0810  3.2300 -0.4870
H -1.2500 -0.1470 -1.1320
H -1.3820  1.5520 -1.5910
H -1.6190  1.0630  0.0790
H -0.2260 -1.5790 -2.3470
H  0.7230 -1.7690 -3.8060
H -0.2660 -0.3100 -3.5660
H  6.2410  2.2380 -8.6880
H  6.5510  0.6490 -9.4180
H  7.8700  1.5880 -8.6890
H  8.6240  0.1190 -7.2220
H  1.1540  0.5020 -5.0150
H  7.0620 -1.9360 -5.6600
H  7.8280 -0.4790 -4.9360
H  1.0580 -2.1650  7.8700
H  0.5940  0.1220 11.1370
H -0.9490 -2.0180  9.6050
H -1.0420 -1.2950 12.1450
H  1.0720 -3.2940 11.0980
H  2.5100  0.8410  8.5350
H  3.2090 -1.4820  8.9390
H  2.4460 -1.4350 11.3000
H  4.6750  1.0450 -7.7690
H  2.3690  1.4000 -1.4550
H  9.2460 -2.6250 -6.5780
H 10.0130 -1.1800 -5.8360
H  8.4840 -4.4580 -5.1510
H  8.9250 -4.4450 -3.4170
H 10.8510 -1.5640 -3.5230
H  9.8730 -2.5440 -2.4070
H  9.2060 -1.0350 -3.0720
H -2.5290 -0.1820  9.1570
H -1.5370  0.9300 10.1110
H -3.3780 -0.0220 11.2580
H -7.6510  3.3690  0.0070
H -6.5090  2.0550  0.3850
H -7.3730  2.8720  1.6870
H  6.5130 -4.1860 -7.1430
H  5.7340 -5.0780 -8.4780
H  4.8760 -4.8440 -6.9330
H  7.9350 -3.6210 -9.6770
H  8.8610 -2.7180 -10.9030
H  7.1170 -2.4160 -10.6930
O -0.0340 -4.1870  5.2090
C -0.4060 -5.4960  4.7210
C  2.3430 -4.4600  4.9580
C  1.1390 -3.5930  4.5490
O  2.5050 -4.4360  6.3740
O  0.4810 -7.7720  4.5170
C  1.2290 -2.1160  4.9840
C  0.7710 -6.4700  5.0310
C  2.1120 -5.9180  4.4800
O -4.4350  4.8230  0.1410
C -5.3530  4.3090 -0.8570
C -5.4650  3.6110  1.9390
C -4.9710  4.9890  1.4830
O -6.1980  3.8150  3.2040
O -6.9730  1.7650  1.3680
O -4.5240  1.9950 -0.2670
C -5.7470  2.8470 -0.4550
C -6.4490  3.0050  0.9130
O -4.8620  0.1790  1.1100
C -4.6280  0.5480 -0.2660
C -3.4670 -1.8010  1.1090
C -4.8750 -1.2410  1.3900
O -3.5650 -3.2560  1.2340
O -1.7210 -1.8590 -0.6420
O -2.2260  0.8420 -0.0240
C -3.2180  0.0300 -0.6720
C -3.0630 -1.4660 -0.3420
O -1.7840 -4.4010  0.3250
C -2.3520 -3.9630  1.5960
C -0.9080 -6.4760  1.2330
C -0.5680 -5.2090  0.4240
O  0.2860 -7.2220  1.4440
O -0.5450 -5.3260  3.2980
O -3.8140 -5.9120  1.7190
C -2.7770 -5.2150  2.4110
C -1.5380 -6.1050  2.5890
C -5.2840 -1.3970  2.8540
C -3.6030  2.7400 -3.4820
C -3.3970  3.7780 -2.3770
C -2.2940  4.8070 -2.7580
C -0.9960  3.9450 -2.9650
C -1.0960  2.8280 -4.0800
C -2.3200  1.9330 -3.7450
C  0.3210  4.7240 -3.1180
C  1.5110  3.7710 -2.9580
C  1.5110  2.7860 -4.1620
C  0.2090  1.9770 -4.0370
C  2.8210  1.8960 -4.1820
C  2.6680  0.5010 -3.4800
C  1.3940 -0.2780 -3.9280
C  0.1980  0.6330 -3.9280
C  3.1620  1.3850 -5.6180
C  4.0360  0.1010 -5.4910
C  3.9350 -0.1820 -3.9820
C  4.0500  2.7900 -3.7990
C -2.0890  5.7570 -1.5520
C -2.6760  5.7660 -3.9110
C -1.2330  3.3290 -5.5420
C  2.8470  0.2840 -1.9760
C  4.2660 -1.3080 -2.9670
O  2.0330  0.6260 -1.1110
O  3.7470 -0.7010 -1.7240
C  5.8080 -1.4370 -2.8400
O -4.6990  4.4100 -2.1730
C  3.6240 -2.7370 -3.0920
C  3.9640 -3.5410 -4.3660
O -4.4560  2.5280  4.1760
C -5.6190  3.3460  4.4770
C -4.8230  1.0030  6.0410
C -3.7880  1.8710  5.2900
O -4.2550  0.4670  7.2310
O -5.7240  2.8260  7.3630
O -7.1600  1.4470  4.2580
C -6.6990  2.4610  5.1580
C -6.0700  1.8290  6.4090
C  3.1650 -4.8690 -4.3840
C  1.6750 -4.5480 -4.4040
C  0.9050 -4.7950 -3.3350
C  1.0860 -3.9710 -5.6780
C -2.6500  1.0470  4.6610
O -2.1620  0.0070  5.5010
O  2.1590 -6.0460  3.0500
C  3.4700 -6.0440  2.4950
O  1.3450 -1.2990  3.7750
S  0.1140 -1.0810  2.8580
O  0.0950  0.3130  2.4740
O -1.0690 -1.4530  3.6020
O  0.2980 -1.9110  1.6860
Na -0.0160 -0.0490  0.1700
O  3.4330 -0.9330 -6.2920
O  4.5750 -0.3160 -8.1140
C  3.7480 -1.0560 -7.5920
C  3.0620 -2.1460 -8.3880
O  4.1510 -3.5600 -2.0060
O  4.4050 -4.4510 -0.0200
C  3.7300 -3.7340 -0.7490
C  2.4530 -3.1170 -0.2120
H -1.3240 -5.8420  5.1800
H  3.2450 -4.0660  4.4890
H  1.0640 -3.6270  3.4620
H  1.6280 -4.3090  6.7590
H  0.5890 -7.7360  3.5540
H  2.1090 -1.9640  5.6080
H  0.3440 -1.8320  5.5580
H  0.8740 -6.5590  6.1120
H  2.9010 -6.5360  4.9110
H -6.2490  4.9160 -0.8770
H -4.6020  2.9500  1.9990
H -5.7950  5.7040  1.4830
H -4.1870  5.3340  2.1580
H -6.2100  1.1630  1.4870
H -6.4430  2.4240 -1.1800
H -7.2870  3.6950  0.8010
H -5.4040  0.1770 -0.9260
H -2.7590 -1.3490  1.8040
H -5.6010 -1.7710  0.7700
H -1.6430 -2.7930 -0.3560
H -2.7170  1.6320  0.2710
H -3.1160  0.1170 -1.7460
H -3.7330 -2.0240 -0.9990
H -1.6620 -3.3520  2.1640
H -1.6200 -7.0770  0.6650
H  0.2100 -4.6440  0.9380
H -0.2250 -5.4950 -0.5690
H  0.9080 -6.6580  1.9440
H -4.2420 -5.2430  1.1670
H -3.1440 -4.9140  3.3920
H -1.8180 -7.0200  3.1130
H -6.2400 -0.9020  3.0250
H -5.3810 -2.4540  3.0990
H -4.5280 -0.9550  3.4990
H -4.3860  2.0530 -3.1660
H -3.9530  3.2270 -4.3900
H -3.0470  3.2710 -1.4800
H -2.5020  1.2160 -4.5460
H -2.0690  1.4140 -2.8290
H  0.3670  5.2520 -4.0690
H  0.4150  5.4630 -2.3260
H  1.4470  3.2240 -2.0160
H  2.3860  4.4150 -2.9300
H  1.4740 -0.6680 -4.9280
H  1.1790 -1.0700 -3.2260
H -0.7010  0.0780 -3.8790
H  3.6840  2.1410 -6.2070
H  2.2380  1.1500 -6.1490
H  5.0750  0.3040 -5.7640
H  3.9570  3.7680 -4.2730
H  4.1110  2.9130 -2.7160
H  5.0060  2.4120 -4.1580
H -1.7730  5.1980 -0.6710
H -1.3570  6.5310 -1.7740
H -3.0210  6.2720 -1.3180
H -3.4770  6.4320 -3.5890
H -3.0520  5.2370 -4.7770
H -1.8180  6.3700 -4.2040
H -0.9380  2.5120 -6.2020
H -0.5870  4.1840 -5.7210
H -2.2590  3.5840 -5.7810
H  6.0830 -2.1480 -2.0610
H  6.2620 -0.4890 -2.5530
H  6.2380 -1.7670 -3.7860
H  2.5470 -2.6350 -3.0200
H  1.4980  3.3630 -5.0770
H  5.0290 -3.7750 -4.3790
H  3.7230 -2.9870 -5.2580
H -5.3530  4.1780  5.1190
H -5.1330  0.1860  5.3900
H -3.3570  2.5900  5.9880
H -3.4090  0.0710  6.9490
H -5.1850  2.3620  8.0200
H -7.1770  1.8310  3.3640
H -7.5480  3.0720  5.4610
H -6.8040  1.1540  6.8530
H  4.7380  0.4670 -3.6670
H -0.8750  3.4150 -2.0170
H  3.4150 -5.4110 -5.2860
H  3.4060 -5.4550 -3.5070
H  1.2930 -5.2200 -2.4450
H -0.1370 -4.5930 -3.3210
H  0.0080 -3.9810 -5.5920
H  1.4040 -4.6000 -6.4980
H  1.4500 -2.9610 -5.7900
H -1.8310  1.7160  4.3930
H -3.0160  0.6040  3.7350
H -1.7190 -0.6370  4.9000
H  3.4050 -6.2680  1.4300
H  4.0880 -6.8100  2.9650
H  3.9430 -5.0680  2.6120
H  3.4050 -2.1090 -9.4220
H  1.9860 -1.9900 -8.3500
H  3.3070 -3.1130 -7.9530
H  1.6550 -3.1970 -0.9460
H  2.6280 -2.0750  0.0410
H  2.1670 -3.6430  0.6960
O -8.0900 -2.4850 -1.4010
C -9.1210 -1.5280 -1.0080
C -6.6230 -0.8690 -2.4090
C -6.7060 -1.9810 -1.3500
O -7.0680 -1.3630 -3.6710
O -9.7880  0.8080 -1.2290
C -5.7470 -3.1530 -1.6460
C -9.0020 -0.2120 -1.8450
C -7.5370  0.2840 -1.9430
O  1.5510 -0.9490  3.4730
C  0.5600  0.1090  3.4010
C  1.2320 -1.3910  5.8240
C  2.2720 -1.0940  4.7310
O  1.9570 -1.3770  7.0980
O -0.8140 -0.4980  6.8570
O -1.2030 -1.4470  4.1530
C -0.5230 -0.1510  4.4790
C  0.1670 -0.2730  5.8490
O -2.9750 -2.7830  3.7600
C -2.5430 -1.7220  4.6540
C -5.2460 -2.0650  3.5570
C -4.3370 -3.2540  3.8920
O -6.6360 -2.4720  3.6680
O -5.7940  0.1900  4.3460
O -3.2700  0.0850  3.1440
C -3.4840 -0.4830  4.4430
C -4.9530 -0.9360  4.5650
O -8.2840 -0.8690  3.6510
C -7.5390 -1.7670  2.7850
C -10.2950 -0.9890  2.2910
C -9.2950 -0.0410  2.9850
O -11.2050 -0.2260  1.5100
O -8.8560 -1.2230  0.3730
O -9.0990 -3.5890  3.1970
C -8.5110 -2.7990  2.1630
C -9.5630 -2.0000  1.3850
C -4.4790 -4.4070  2.8980
C  0.9210 -1.0110  0.1730
C  0.7170  0.2980  0.9370
C -0.0030  1.4000  0.1070
C  0.7850  1.5860 -1.2370
C  1.0130  0.2530 -2.0520
C  1.7250 -0.7780 -1.1200
C  0.2660  2.7050 -2.1760
C  1.2250  2.9630 -3.3530
C  1.2860  1.6620 -4.1980
C  1.9130  0.6380 -3.2540
C  2.0720  1.8490 -5.5490
C  3.6260  1.7580 -5.4120
C  4.0910  0.5340 -4.5600
C  3.1650  0.1850 -3.4240
C  1.8660  0.6360 -6.5200
C  3.0660  0.5780 -7.5120
C  3.9990  1.6140 -6.8900
C  1.4750  3.0950 -6.2790
C  0.0880  2.7040  0.9390
C -1.5220  1.1580 -0.0660
C -0.2590 -0.4190 -2.6510
C  4.5490  2.9390 -5.1060
C  5.4920  2.0010 -7.0240
O  4.3850  3.7640 -4.2130
O  5.6380  2.9650 -5.9200
C  5.6680  2.7890 -8.3490
O -0.0850 -0.0330  2.1060
C  6.6350  0.9200 -7.0290
C  8.0080  1.5040 -6.6130
O  0.4620 -1.7900  8.8070
C  1.5760 -2.3770  8.0800
C  1.0780 -2.8740 10.9180
C -0.0660 -2.5840  9.9190
O  0.6460 -3.7840 11.9250
O  1.9810 -4.7590  9.6830
O  3.1820 -1.2760  9.5520
C  2.7710 -2.5530  9.0570
C  2.3020 -3.4710 10.1960
C  9.1110  0.4730 -6.9370
C 10.4280  1.1910 -6.7030
C 11.1090  1.7420 -7.7180
C 10.9400  1.2640 -5.2760
C -1.1850 -1.7480 10.5630
O -1.7800 -2.4180 11.6690
O -7.1440  0.8780 -0.6920
C -5.8660  1.5070 -0.6930
O -4.7460 -3.2020 -0.5810
S -3.6490 -2.1120 -0.4950
O -4.0880 -1.1450  0.4860
O -3.5030 -1.5300 -1.8070
O -2.4340 -2.7580 -0.0420
Na -1.9350 -1.5240  1.8350
O  3.6620 -0.7380 -7.5020
O  2.2710 -1.4480 -9.1040
C  3.1950 -1.6860 -8.3320
C  3.8180 -3.0650 -8.2770
O  6.3640 -0.1500 -6.0890
O  6.8160 -1.7940 -7.5390
C  6.4890 -1.4460 -6.4090
C  6.2390 -2.4710 -5.3220
H -10.1140 -1.9430 -1.1340
H -5.6000 -0.5080 -2.5060
H -6.4680 -1.5640 -0.3700
H -7.5910 -2.1550 -3.4930
H -9.1730  1.2280 -0.6070
H -5.2720 -3.0420 -2.6230
H -6.3110 -4.0850 -1.6360
H -9.3720 -0.3850 -2.8550
H -7.5090  1.0570 -2.7130
H  1.0090  1.0880  3.5220
H  0.7550 -2.3490  5.6080
H  2.8170 -0.1790  4.9680
H  2.9750 -1.9250  4.6630
H -0.3360 -0.8260  7.6450
H -1.2040  0.6970  4.5060
H  0.6730  0.6680  6.0700
H -2.5350 -2.0450  5.6880
H -5.0060 -1.7240  2.5550
H -4.5600 -3.6180  4.8970
H -6.7150 -0.1320  4.3020
H -4.0790  0.5750  2.9250
H -3.2970  0.2760  5.2040
H -5.1310 -1.3140  5.5730
H -7.0150 -1.2220  2.0070
H -10.8440 -1.5370  3.0590
H -8.8220  0.6100  2.2470
H -9.8240  0.5670  3.7200
H -10.7410  0.0810  0.7170
H -8.4950 -3.5230  3.9500
H -7.9780 -3.4520  1.4720
H -10.2930 -2.6930  0.9640
H -3.7880 -5.2060  3.1690
H -5.4980 -4.7930  2.9170
H -4.2410 -4.0640  1.8920
H  1.4840 -1.6940  0.8110
H -0.0350 -1.4840 -0.0320
H  1.7060  0.6700  1.2130
H  1.8560 -1.7250 -1.6450
H  2.7010 -0.3930 -0.8250
H -0.7270  2.4680 -2.5550
H  0.1910  3.6400 -1.6230
H  2.2160  3.2210 -2.9780
H  0.8290  3.8070 -3.9140
H  4.1090 -0.3570 -5.1610
H  5.0610  0.7440 -4.1270
H  3.6040 -0.5100 -2.7590
H  0.9250  0.7150 -7.0660
H  1.8280 -0.2920 -5.9460
H  2.7640  0.9040 -8.5110
H  0.3990  3.1470 -6.1080
H  1.9370  4.0100 -5.9020
H  1.5960  3.0610 -7.3600
H -0.3480  2.5580  1.9270
H  1.1280  3.0100  1.0560
H -0.4620  3.5120  0.4580
H -1.7220  0.1900 -0.5110
H -1.9670  1.9260 -0.6960
H -2.0270  1.1870  0.8990
H -0.7600 -1.0740 -1.9480
H  0.0530 -1.0380 -3.4930
H -0.9740  0.3230 -2.9930
H  5.0490  3.6880 -8.3520
H  5.3930  2.1610 -9.1970
H  6.6940  3.1240 -8.4810
H  6.7110  0.5400 -8.0500
H  0.2800  1.3740 -4.4680
H  8.0020  1.7310 -5.5470
H  8.2220  2.4210 -7.1590
H  1.3100 -3.3250  7.6240
H  1.3800 -1.9350 11.3860
H -0.4860 -3.5310  9.5750
H -0.2420 -3.4950 12.1960
H  1.5890 -5.2420 10.4240
H  3.0240 -0.6470  8.8360
H  3.6120 -3.0240  8.5490
H  3.1150 -3.5640 10.9180
H  3.5840  2.4970 -7.3590
H  1.7780  1.9240 -0.9350
H  9.0440 -0.3750 -6.2700
H  9.0430  0.1820 -7.9770
H 10.7660  1.7010 -8.7200
H 12.0290  2.2490 -7.5770
H 11.9110  1.7400 -5.2840
H 11.0150  0.2520 -4.9050
H 10.2350  1.8460 -4.7000
H -1.9450 -1.5500  9.8050
H -0.7670 -0.7940 10.8900
H -2.5170 -1.8930 12.0020
H -5.8210  2.2780 -1.4650
H -5.0680  0.7820 -0.8570
H -5.6980  1.9740  0.2780
H  3.8960 -3.3820 -7.2390
H  4.8100 -3.0250 -8.7230
H  3.1940 -3.7650 -8.8310
H  6.8120 -2.1950 -4.4380
H  6.5520 -3.4530 -5.6730
H  5.1790 -2.4850 -5.0780
O -10.4500 -0.5800  2.1940
C -10.9930 -1.6880  1.4470
C -9.6700 -1.9650  4.0820
C -9.2970 -0.8700  3.0530
O -10.5500 -1.5010  5.0990
O -11.8490 -3.9530  1.7180
C -8.8630  0.4770  3.6600
C -11.4220 -2.8030  2.4460
C -10.2580 -3.2060  3.3760
O  1.3890 -0.4680  2.5740
C  0.6260  0.7380  2.3510
C  0.8400 -0.6050  4.9150
C  1.9870 -0.6030  3.8890
O  1.4740 -0.4780  6.2230
O -1.2040  0.5160  5.6340
O -1.4460 -0.5300  3.0510
C -0.6180  0.6930  3.2800
C -0.1010  0.6070  4.7290
O -3.2620  0.5540  2.1670
C -2.3280 -0.5270  1.9030
C -5.1360 -0.5240  1.0660
C -4.2840  0.7610  1.1530
O -6.0830 -0.3710 -0.0420
O -4.9050 -2.9540  0.6770
O -3.7270 -2.0540  3.2020
C -3.1360 -1.8570  1.9060
C -4.2000 -1.7260  0.7940
O -6.9410 -2.2410 -1.0760
C -7.2250 -1.2710 -0.0330
C -9.2660 -2.5020 -1.7070
C -7.9790 -3.2480 -1.3050
O -10.3260 -3.4380 -1.8180
O -9.9140 -2.1680  0.5940
O -8.2170  0.3010 -1.6040
C -8.4880 -0.4540 -0.4230
C -9.6450 -1.4420 -0.6530
C -5.0840  1.9820  1.6060
C  1.1070 -0.6010 -0.7590
C  1.1920  0.7460 -0.0430
C  0.9430  1.9660 -0.9750
C  1.9250  1.8520 -2.1930
C  1.8610  0.4740 -2.9590
C  2.1060 -0.6740 -1.9300
C  1.8940  3.0310 -3.2010
C  3.0380  2.9430 -4.2290
C  2.8290  1.6430 -5.0490
C  2.9890  0.5260 -4.0210
C  3.8120  1.5260 -6.2720
C  5.2430  1.0120 -5.9100
C  5.2190 -0.2410 -4.9770
C  4.0680 -0.2730 -4.0030
C  3.3990  0.3650 -7.2400
C  4.6510 -0.0790 -8.0510
C  5.7570  0.6740 -7.3120
C  3.7030  2.8480 -7.0970
C  1.3020  3.2290 -0.1510
C -0.5480  2.1560 -1.3500
C  0.5400  0.1750 -3.7290
C  6.4110  1.9140 -5.5010
C  7.3070  0.6450 -7.2480
O  6.3680  2.7960 -4.6500
O  7.5600  1.6130 -6.1660
C  7.8520  1.2650 -8.5630
O  0.1740  0.7100  0.9890
C  8.1150 -0.6890 -7.0310
C  9.5450 -0.4250 -6.4880
O -0.1510 -0.6480  7.8540
C  0.9940 -1.3440  7.2830
C  0.3380 -1.3720 10.1410
C -0.7490 -1.2790  9.0400
O -0.1330 -2.0240 11.3240
O  1.2170 -3.4720  9.2570
O  2.5660 -0.1000  8.6750
C  2.1240 -1.4180  8.3480
C  1.5630 -2.1310  9.5870
C 10.4000 -1.7000 -6.6400
C 11.8210 -1.2900 -6.2940
C 12.7080 -0.9820 -7.2500
C 12.1930 -1.2390 -4.8240
C -1.9320 -0.4020  9.4760
O -2.6510 -1.0150 10.5330
O -9.2930 -3.9840  2.6410
C -8.2830 -4.6140  3.4220
O -7.4110  0.5050  3.7140
S -6.6640 -0.4020  4.7160
O -7.5230 -0.5630  5.8690
O -5.4160  0.2680  5.0370
O -6.4280 -1.6550  4.0280
Na -3.2870 -0.1720  4.5940
O  4.8020 -1.5160 -7.9660
O  6.1070 -1.5480 -9.7790
C  5.4710 -2.1690 -8.9290
C  5.3840 -3.6800 -8.9700
O  7.4730 -1.5310 -6.0410
O  7.8250 -3.4590 -7.1150
C  7.3840 -2.8630 -6.1390
C  6.7250 -3.6160 -5.0020
H -11.8490 -1.3840  0.8590
H -8.7630 -2.2860  4.5880
H -8.4700 -1.2570  2.4660
H -9.9940 -1.1030  5.7860
H -11.0280 -4.4370  1.5480
H -9.3070  0.6440  4.6420
H -9.1930  1.2790  2.9990
H -12.2430 -2.4410  3.0650
H -10.6820 -3.8460  4.1500
H  1.2190  1.6230  2.5440
H  0.2680 -1.5280  4.7970
H  2.6650  0.2300  4.0850
H  2.5390 -1.5410  3.9550
H -0.8240  0.2810  6.5060
H -1.2010  1.6070  3.1710
H  0.4630  1.5150  4.9520
H -1.8060 -0.4010  0.9640
H -5.6420 -0.6650  2.0150
H -3.8520  0.9670  0.1720
H -5.5410 -2.8570 -0.0550
H -4.6030 -2.4690  3.0920
H -2.4870 -2.7030  1.6760
H -3.6870 -1.5450 -0.1530
H -7.3550 -1.7640  0.9220
H -9.1040 -2.0110 -2.6680
H -8.1500 -3.8290 -0.3960
H -7.6800 -3.9150 -2.1140
H -10.6230 -3.6260 -0.9180
H -7.2540  0.3850 -1.6430
H -8.7570  0.2350  0.3770
H -10.5150 -0.8900 -1.0110
H -5.4660  1.8250  2.6140
H -4.4360  2.8580  1.6080
H -5.9180  2.1540  0.9250
H  1.3590 -1.3830 -0.0410
H  0.0860 -0.7870 -1.0820
H  2.1980  0.8320  0.3750
H  2.0250 -1.6430 -2.4240
H  3.1030 -0.5730 -1.5010
H  0.9370  3.0810 -3.7180
H  2.0260  3.9700 -2.6680
H  3.9990  2.9190 -3.7140
H  2.9910  3.8370 -4.8460
H  5.0990 -1.1370 -5.5610
H  6.1250 -0.2620 -4.3870
H  4.1900 -1.0350 -3.2800
H  2.5990  0.6740 -7.9130
H  3.0290 -0.4830 -6.6610
H  4.5740  0.2780 -9.0810
H  2.6750  3.2120 -7.0850
H  4.3520  3.6130 -6.6690
H  3.9570  2.7220 -8.1490
H  0.7240  3.2610  0.7720
H  2.3630  3.2320  0.1010
H  1.0710  4.1360 -0.7090
H -1.1310  2.4010 -0.4620
H -0.9720  1.2490 -1.7660
H -0.6670  2.9680 -2.0660
H -0.2220 -0.2530 -3.0900
H  0.7670 -0.5590 -4.5020
H  0.1430  1.0770 -4.1860
H  7.4990  2.2890 -8.6890
H  7.5310  0.6680 -9.4180
H  8.9370  1.3160 -8.5690
H  8.1830 -1.1910 -7.9990
H  1.8310  1.6480 -5.4620
H  9.4890 -0.1290 -5.4400
H 10.0330  0.3760 -7.0380
H  0.7320 -2.3340  6.9270
H  0.6470 -0.3560 10.3960
H -1.1250 -2.2790  8.8170
H  0.4820 -1.8570 12.0490
H  0.7470 -3.8450 10.0150
H  2.4690  0.4210  7.8660
H  2.9690 -1.9900  7.9640
H  2.3420 -2.1390 10.3510
H  5.6710  1.6090 -7.8510
H  2.9230  1.9020 -1.7520
H 10.0740 -2.4620 -5.9460
H 10.3660 -2.0400 -7.6680
H 12.4650 -1.0110 -8.2810
H 13.7040 -0.6910 -7.0310
H 11.9920 -2.2140 -4.4030
H 11.5900 -0.4740 -4.3560
H 13.2440 -0.9980 -4.7440
H -2.6030 -0.2580  8.6280
H -1.5620  0.5740  9.7940
H -2.0120 -1.4410 11.1250
H -8.7300 -5.2130  4.2160
H -7.6050 -3.8780  3.8560
H -7.6940 -5.2690  2.7790
H  5.2790 -4.0640 -7.9570
H  6.2920 -4.0790 -9.4200
H  4.5150 -3.9690 -9.5580
H  6.9240 -4.6810 -5.1110
H  5.6520 -3.4350 -5.0280
H  7.1310 -3.2590 -4.0580
O -6.4840 -3.5980  4.1390
C -7.6890 -4.3990  4.3040
C -4.9680 -5.3670  4.9070
C -5.3540 -3.8680  5.0240
O -3.9310 -5.6840  5.8310
O -6.8460 -6.1250  2.7550
C -5.7380 -3.3290  6.4270
C -7.3150 -5.8940  4.0890
C -6.2080 -6.2880  5.0880
O  1.5690 -0.2580  1.6330
C  0.7110  0.8860  1.8810
C  1.5460 -1.0480  3.9060
C  2.4470 -0.6620  2.7230
O  2.4370 -1.3200  5.0410
O -0.2740 -0.2230  5.3290
O -1.0920 -0.6490  2.6990
C -0.2550  0.5300  3.0440
C  0.6010  0.1280  4.2600
O -3.2230  0.1090  3.0380
C -2.3300 -0.3910  2.0050
C -5.1920 -0.9790  2.1220
C -4.6070  0.3500  2.6400
O -6.5260 -0.7380  1.5890
O -4.8050 -2.7300  0.4410
O -2.9150 -2.7020  2.6130
C -2.8760 -1.7630  1.5200
C -4.2980 -1.5190  0.9860
O -8.4150 -1.7330  0.7100
C -7.4730 -1.8150  1.8000
C -10.2340 -2.6680  2.0420
C -9.4630 -2.7610  0.7060
O -11.1130 -3.7770  2.1380
O -8.5960 -4.0110  3.2310
O -8.8870 -0.2630  3.0280
C -8.2500 -1.5390  3.1120
C -9.2740 -2.6830  3.2550
C -5.3260  0.8450  3.8950
C  0.4560  0.2050 -1.4470
C  0.6140  1.4130 -0.5240
C  0.0250  2.7280 -1.1110
C  0.6570  2.9500 -2.5300
C  0.5090  1.7240 -3.5110
C  1.1120  0.4620 -2.8180
C  0.2610  4.2650 -3.2490
C  1.0980  4.5010 -4.5200
C  0.7890  3.3430 -5.5060
C  1.3060  2.0980 -4.7870
C  1.4240  3.5690 -6.9280
C  2.9320  3.1740 -7.0370
C  3.2400  1.7770 -6.4070
C  2.4090  1.4490 -5.1940
C  0.8580  2.5640 -7.9900
C  1.8900  2.4250 -9.1500
C  3.0820  3.1730 -8.5600
C  1.0070  4.9950 -7.4150
C  0.4800  3.8710 -0.1690
C -1.5230  2.7790 -1.0680
C -0.9390  1.3860 -3.9780
C  4.1060  4.1090 -6.7380
C  4.5950  3.2920 -8.8690
O  4.2240  4.8160 -5.7440
O  5.0690  4.0460 -7.6970
C  4.7620  4.2130 -10.1070
O -0.0900  1.0750  0.6990
C  5.4850  2.0300 -9.1680
C  6.9890  2.2860 -8.8990
O  1.2900 -1.4540  7.0350
C  1.9600 -2.2660  6.0400
C  1.8220 -2.9740  8.8650
C  0.6980 -2.2000  8.1410
O  1.2760 -3.8350  9.8590
O  1.8750 -4.8680  7.3460
O  4.0920 -1.9290  7.1790
C  3.1900 -2.9350  6.7120
C  2.6590 -3.8030  7.8670
C  7.8110  1.1260 -9.5020
C  9.2650  1.5460 -9.3860
C  9.9120  2.1030 -10.4190
C  9.9540  1.3140 -8.0540
C  0.0440 -1.1810  9.0850
O -0.7380 -1.8500 10.0590
O -5.9940 -7.6830  4.8110
C -5.1820 -8.3860  5.7450
O -4.5970 -3.4000  7.3270
S -3.3330 -2.5590  7.0460
O -2.6640 -2.3390  8.3050
O -3.7600 -1.3250  6.4200
O -2.5170 -3.3160  6.1130
Na -2.2410 -1.4060  4.6530
O  2.2040  1.0340 -9.3790
O  0.4800  0.8120 -10.7870
C  1.4430  0.3080 -10.2150
C  1.7830 -1.1530 -10.4190
O  5.1230  0.9070 -8.3260
O  5.0460 -0.5710 -10.0050
C  4.9420 -0.3310 -8.8060
C  4.6320 -1.4360 -7.8170
H -8.1430 -4.2520  5.2760
H -4.5840 -5.5280  3.8990
H -4.4990 -3.2980  4.6700
H -3.2740 -4.9620  5.8640
H -6.4530 -7.0080  2.7660
H -6.5480 -3.9240  6.8460
H -6.0760 -2.2940  6.3420
H -8.1850 -6.5270  4.2660
H -6.5880 -6.1750  6.1030
H  1.2890  1.7720  2.1130
H  0.9550 -1.9190  3.6180
H  3.1130  0.1550  3.0050
H  3.0420 -1.5260  2.4220
H  0.2980 -0.5100  6.0730
H -0.8640  1.3930  3.3140
H  1.2080  0.9810  4.5650
H -2.2230  0.3050  1.1820
H -5.2020 -1.6940  2.9450
H -4.6860  1.1100  1.8590
H -5.6760 -2.5480  0.0620
H -3.3000 -3.5120  2.2440
H -2.2510 -2.1600  0.7180
H -4.2560 -0.7720  0.1910
H -6.9870 -2.7840  1.8270
H -10.8100 -1.7410  2.0510
H -9.0130 -3.7510  0.6040
H -10.1500 -2.5890 -0.1230
H -10.5600 -4.5430  2.3360
H -8.5710  0.1290  2.2010
H -7.5870 -1.5240  3.9740
H -9.8550 -2.5300  4.1650
H -6.3710  1.0540  3.6660
H -5.2720  0.0930  4.6820
H -4.8510  1.7600  4.2490
H  0.9550 -0.6450 -0.9810
H -0.5940 -0.0580 -1.5400
H  1.6830  1.5600 -0.3560
H  0.9850 -0.4130 -3.4570
H  2.1760  0.6200 -2.6360
H -0.7990  4.2740 -3.4980
H  0.4500  5.1110 -2.5910
H  2.1590  4.5170 -4.2700
H  0.8150  5.4740 -4.9160
H  3.0050  0.9920 -7.1030
H  4.2780  1.7420 -6.1020
H  2.7800  0.5990 -4.6850
H -0.1060  2.8930 -8.3790
H  0.7050  1.5880 -7.5270
H  1.5390  2.9370 -10.0510
H -0.0060  5.2220 -7.0810
H  1.6890  5.7450 -7.0110
H  0.9840  5.0910 -8.5000
H  0.0320  4.8190 -0.4630
H  0.1670  3.6690  0.8560
H  1.5650  3.9730 -0.1880
H -1.8700  2.8020 -0.0350
H -1.9630  1.9030 -1.5300
H -1.8940  3.6730 -1.5670
H -1.5160  2.2920 -4.1400
H -1.4660  0.7610 -3.2690
H -0.8630  0.8280 -4.9110
H  5.8100  4.3690 -10.3500
H  4.3420  5.2020 -9.9150
H  4.2630  3.7730 -10.9710
H  5.3540  1.7900 -10.2250
H -0.2790  3.2880 -5.6560
H  7.1630  2.3550 -7.8250
H  7.3150  3.2150 -9.3620
H  1.3010 -3.0150  5.6170
H  2.4860 -2.2510  9.3430
H -0.0620 -2.9020  7.7930
H  0.5470 -3.3430 10.2800
H  1.4100 -5.2450  8.1080
H  3.9630 -1.1660  6.6010
H  3.7110 -3.5760  6.0010
H  3.5130 -4.2200  8.4040
H  2.8000  4.1750 -8.8580
H  1.7280  3.0550 -2.3440
H  7.6570  0.2170 -8.9360
H  7.5570  1.0040 -10.5470
H  9.4460  2.2730 -11.3560
H 10.9260  2.4060 -10.3600
H 10.9930  1.6010 -8.1510
H  9.8700  0.2620 -7.8220
H  9.4580  1.9250 -7.3130
H -0.6020 -0.5210  8.5040
H  0.8150 -0.5800  9.5690
H -1.5780 -2.0940  9.6030
H -5.4980 -8.1770  6.7680
H -4.1340 -8.1110  5.6260
H -5.2710 -9.4570  5.5610
H  1.9370 -1.6230 -9.4510
H  2.6940 -1.2250 -11.0100
H  0.9650 -1.6440 -10.9430
H  4.6940 -2.4000 -8.3200
H  3.6310 -1.2890 -7.4180
H  5.3550 -1.3970 -7.0050
O -6.8000 -2.8440 -1.1040
C -7.9210 -3.4470 -0.4150
C -7.9950 -0.8870 -1.8660
C -6.7680 -1.3690 -1.0690
O -7.9020 -1.3180 -3.2190
O -10.3690 -3.5700 -0.5130
C -5.4370 -0.8870 -1.6750
C -9.2220 -2.9890 -1.1380
C -9.2950 -1.4400 -1.2230
O  1.0840 -1.5440  3.1440
C  1.3910 -0.2010  3.5690
C  0.9590 -2.5140  5.3210
C  1.6370 -2.6200  3.9520
O  1.6050 -3.4600  6.2180
O  0.4880 -0.9670  7.1770
O -0.7810  0.2960  4.7900
C  0.7210  0.0560  4.9540
C  1.1250 -1.0950  5.9130
O -1.7790 -1.6870  4.1600
C -1.8070 -0.6660  5.1920
C -4.1450 -2.0340  4.0620
C -2.7880 -2.7240  4.2640
O -5.2160 -3.0250  4.1450
O -5.5590 -0.3080  5.1170
O -3.2840  0.7510  3.8210
C -3.1830  0.0690  5.0840
C -4.3090 -0.9820  5.1810
O -7.3300 -2.1180  4.1710
C -6.3540 -2.7380  3.2960
C -9.2260 -2.9100  2.9050
C -8.5450 -1.6650  3.5090
O -10.3250 -2.4720  2.1130
O -7.8740 -2.8960  0.9170
O -7.1920 -4.9450  3.8950
C -6.9480 -4.0770  2.7890
C -8.2470 -3.7360  2.0380
C -2.4630 -3.7440  3.1720
C  0.9730 -0.1520  0.3220
C  1.4580  0.9000  1.3270
C  1.1620  2.3570  0.8660
C  1.7660  2.5510 -0.5690
C  1.2910  1.4810 -1.6260
C  1.6120  0.0620 -1.0630
C  1.6630  3.9810 -1.1640
C  2.4740  4.1280 -2.4670
C  1.8560  3.1560 -3.5030
C  2.1060  1.7730 -2.9120
C  2.4450  3.3370 -4.9490
C  3.8370  2.6630 -5.1790
C  3.9060  1.2030 -4.6180
C  3.0280  0.9400 -3.4210
C  1.6270  2.5230 -6.0100
C  2.5360  2.2270 -7.2370
C  3.8860  2.7100 -6.7090
C  2.3000  4.8460 -5.3290
C  1.9050  3.2860  1.8590
C -0.3310  2.7560  1.0020
C -0.2140  1.5260 -2.0280
C  5.1870  3.3440 -4.9370
C  5.3720  2.5830 -7.1350
O  5.5040  3.9560 -3.9220
O  6.0560  3.1650 -5.9710
C  5.6210  3.5320 -8.3370
O  0.7590  0.6620  2.5890
C  5.9640  1.1810 -7.5320
C  7.4870  1.1740 -7.8280
O -0.2230 -3.5140  7.6220
C  0.7130 -4.3700  6.9180
C -0.4500 -4.9880  9.5280
C -1.2160 -4.1970  8.4440
O -1.3390 -5.7410 10.3530
O -0.0990 -6.9150  8.0740
O  2.3100 -4.2180  8.7500
C  1.5510 -5.1430  7.9690
C  0.5730 -5.9330  8.8560
C  7.6810  0.9340 -9.3410
C  9.1770  1.0130 -9.5810
C  9.7720  2.1720 -9.8970
C  9.9680 -0.2750 -9.4460
C -2.1270 -3.1240  9.0630
O -2.8630 -2.4060  8.0760
O -9.5770 -0.8500  0.0600
C -10.0420  0.4940  0.0170
O -4.3710 -1.3240 -0.7900
S -3.8960 -0.3750  0.3300
O -3.5500  0.8840 -0.2900
O -2.7400 -0.9930  0.9530
O -4.9910 -0.2400  1.2690
Na -1.4540 -0.0020  2.4730
O  2.5360  0.8060 -7.5090
O  3.2180  1.1200 -9.6100
C  2.8290  0.3500 -8.7350
C  2.6870 -1.1330 -9.0040
O  5.7880  0.2250 -6.4610
O  5.6170 -1.5310 -7.8360
C  5.6540 -1.0870 -6.6920
C  5.5290 -2.0080 -5.4960
H -7.8430 -4.5270 -0.4100
H -8.0210  0.2020 -1.8500
H -6.8480 -0.9710 -0.0570
H -7.4160 -2.1520 -3.2220
H -10.4560 -3.1970  0.3820
H -5.4380  0.1990 -1.7780
H -5.2970 -1.3420 -2.6550
H -9.1950 -3.3650 -2.1600
H -10.1210 -1.2070 -1.8960
H  2.4610 -0.0390  3.6230
H -0.0900 -2.7520  5.2030
H  2.7180 -2.5150  4.0530
H  1.4030 -3.5850  3.5010
H  0.2900 -1.8690  7.4960
H  1.1600  0.9630  5.3690
H  2.1950 -0.9780  6.0950
H -1.6590 -1.0730  6.1840
H -4.1250 -1.5370  3.0950
H -2.7750 -3.2230  5.2360
H -6.2410 -0.9750  4.9020
H -4.2330  0.8580  3.6320
H -3.3000  0.7910  5.8920
H -4.2450 -1.4910  6.1420
H -6.0960 -2.0950  2.4620
H -9.5850 -3.5410  3.7190
H -8.2970 -0.9520  2.7190
H -9.2130 -1.1970  4.2310
H -9.9770 -1.8240  1.4670
H -6.6160 -4.6220  4.6030
H -6.2540 -4.5590  2.1000
H -8.7400 -4.6600  1.7330
H -2.4920 -3.2640  2.1940
H -1.4680 -4.1530  3.3390
H -3.1940 -4.5520  3.1940
H  1.2690 -1.1400  0.6720
H -0.1120 -0.1520  0.2620
H  2.5390  0.7900  1.4340
H  1.2530 -0.7020 -1.7550
H  2.6900 -0.0470 -0.9370
H  0.6250  4.2540 -1.3430
H  2.0730  4.7000 -0.4580
H  3.5210  3.8790 -2.2860
H  2.4070  5.1670 -2.7810
H  3.5790  0.4960 -5.3600
H  4.9190  1.0020 -4.2930
H  3.2120 -0.0130 -3.0020
H  0.7320  3.0630 -6.3200
H  1.3000  1.5760 -5.5750
H  2.2230  2.8270 -8.0950
H  1.3790  5.2510 -4.9070
H  3.1450  5.4160 -4.9390
H  2.2280  5.0150 -6.4030
H  1.6030  3.0700  2.8840
H  2.9840  3.1480  1.7790
H  1.6690  4.3320  1.6650
H -0.6280  2.7700  2.0520
H -0.9870  2.0590  0.4910
H -0.5010  3.7530  0.5980
H -0.8490  0.9710 -1.3460
H -0.3110  1.0580 -3.0080
H -0.5770  2.5490 -2.0750
H  5.3250  4.5560 -8.1030
H  5.0640  3.1870 -9.2090
H  6.6790  3.5850 -8.5850
H  5.4320  0.8550 -8.4260
H  0.7980  3.3560 -3.5810
H  7.9780  0.3670 -7.2840
H  7.9550  2.1080 -7.5150
H  0.2070 -5.0500  6.2410
H  0.0960 -4.2740 10.1480
H -1.8310 -4.8830  7.8600
H -0.8820 -6.0040 11.1600
H -0.8000 -7.2900  8.6240
H  2.5600 -3.5010  8.1520
H  2.2320 -5.8410  7.4800
H  1.1520 -6.4310  9.6350
H  3.7690  3.7580 -6.9470
H  2.8390  2.3900 -0.4430
H  7.3200 -0.0540 -9.6030
H  7.1900  1.7090 -9.9120
H  9.2320  3.0790 -9.9920
H 10.8160  2.2480 -10.0670
H 11.0080 -0.0630 -9.6520
H  9.5690 -0.9770 -10.1650
H  9.8430 -0.6340 -8.4340
H -1.5110 -2.4270  9.6330
H -2.8240 -3.6130  9.7450
H -3.4800 -1.8230  8.5320
H -9.2710  1.1630 -0.3670
H -10.2990  0.8150  1.0270
H -10.9350  0.5680 -0.6070
H  3.3900 -1.4250 -9.7830
H  1.6670 -1.3400 -9.3200
H  2.9030 -1.6860 -8.0930
H  4.5960 -1.7970 -4.9770
H  6.3660 -1.8280 -4.8240
H  5.5410 -3.0430 -5.8320
O -0.6040  0.7380 -1.3330
C -0.3560 -0.6670 -1.7120
C -2.3570  0.2270  0.2600
C -1.9460  1.1350 -0.9120
O -3.8160  0.3800  0.4070
O -3.0880 -2.1680  0.4140
O -1.3430 -2.9790 -1.6010
C -1.6210 -1.5240 -1.4230
C -2.0280 -1.2760  0.0400
O -2.2340 -2.8220 -3.7730
C -1.1780 -3.4660 -2.9780
C -3.8500 -4.2120 -2.5370
C -3.5640 -3.4500 -3.8490
O -5.1790 -4.8290 -2.6420
O -2.5150 -5.3370 -0.8580
O -0.3420 -5.7000 -2.4160
C -1.4360 -4.9990 -3.0050
C -2.7660 -5.2910 -2.2640
O -5.6770 -7.0030 -1.9780
C -5.6280 -5.6280 -1.5110
C -7.9440 -6.9120 -2.7820
C -6.5010 -7.2860 -3.1540
O -8.4220 -7.7470 -1.7350
O -9.3570 -5.1690 -1.9160
O -7.0540 -3.7700 -0.8250
C -7.0620 -5.1720 -1.1390
C -8.0150 -5.4430 -2.3230
C -4.5500 -2.3030 -4.0770
C  2.1550  0.0980  0.5750
C  1.9480 -0.3970 -0.8560
C  3.0940 -1.3150 -1.3720
C  4.4470 -0.5430 -1.1760
C  4.6980 -0.0270  0.2960
C  3.4860  0.8590  0.7210
C  5.7160 -1.2430 -1.7290
C  6.9520 -0.3230 -1.6910
C  7.2280  0.0060 -0.2030
C  6.0060  0.8050  0.2410
C  8.5790  0.7690  0.0330
C  8.5240  2.2870 -0.2990
C  7.2790  3.0110  0.3600
C  6.0610  2.1280  0.4730
C  8.9370  0.8090  1.5710
C  9.6620  2.1460  1.7000
C  9.8240  2.7520  0.3430
C  9.7170 -0.0190 -0.6850
C  3.0540 -2.7420 -0.7720
C  2.8480 -1.5260 -2.8870
C  4.9170 -1.1240  1.3800
C  8.7680  2.9310 -1.6570
C  9.8360  4.2270 -0.0620
O  8.4320  2.4900 -2.7500
O  9.4510  4.0980 -1.4900
O  0.6930 -1.1280 -0.8310
C 11.2300  4.8810  0.0350
O -3.5220  0.8550  2.6810
C -4.3160  1.2080  1.4910
C -5.3520 -0.0940  4.0290
C -4.1830  0.9170  3.9930
O -6.4070  0.5080  4.7690
O -7.1120 -1.1870  2.5890
O -6.4140  0.4970  0.4310
C -5.8040  0.7790  1.6970
C -5.7870 -0.4790  2.5910
C -3.1310  0.5950  5.0630
O -2.0400  1.4890  4.9350
O -8.7180 -0.5810  4.1110
C -8.3360 -0.4240  2.7270
C -10.2590 -2.3910  3.8490
C -8.9650 -1.9510  4.5470
O -11.3330 -1.5520  4.2550
O -8.9280 -1.1140  0.4470
C -9.0010 -1.9510  6.0810
C -9.4430 -0.9990  1.7880
C -10.0940 -2.3170  2.3080
O  9.8760  2.7220  2.7240
C 12.3910  4.2120 -0.7370
C 13.2470  3.4010  0.2620
C 14.2520  2.6390 -0.5820
C 15.4630  3.1480 -0.8510
C 13.8300  1.2810 -1.1110
O -9.6280 -3.5300  1.6720
C -8.4460 -4.1530  2.1740
O -7.6000 -1.8400  6.4550
S -7.1810 -0.8760  7.5960
O -5.7640 -0.8100  7.6460
O -7.8280 -1.2830  8.7920
O -7.7030  0.4880  7.1730
Na -9.0930 -4.4210 -0.6730
H -0.0680 -0.7500 -2.7510
H -1.7920  0.5500  1.1350
H -2.6490  1.0260 -1.7390
H -1.9420  2.1750 -0.5860
H -2.7260 -3.0590  0.3870
H -2.4490 -1.1980 -2.0490
H -1.1690 -1.5110  0.6710
H -0.1920 -3.2370 -3.3640
H -3.8270 -3.4830 -1.7270
H -3.6330 -4.1470 -4.6860
H -1.8970 -4.6090 -0.6820
H -0.6370 -6.0250 -1.5550
H -1.5280 -5.3330 -4.0390
H -3.1330 -6.2620 -2.6010
H -4.9750 -5.5280 -0.6520
H -8.5780 -7.0390 -3.6620
H -6.4460 -8.3460 -3.4050
H -6.1660 -6.6980 -4.0110
H -7.6820 -8.2860 -1.4230
H -9.7320 -6.0490 -1.7280
H -6.2970 -3.3840 -1.2920
H -7.4120 -5.7440 -0.2800
H -7.7420 -4.7970 -3.1600
H -4.5210 -1.6110 -3.2360
H -5.5590 -2.6960 -4.1930
H -4.2730 -1.7680 -4.9860
H  1.3390  0.7780  0.8170
H  2.0870 -0.7380  1.2680
H  1.8980  0.4830 -1.5020
H  3.6080  1.1930  1.7520
H  3.4240  1.7300  0.0670
H  5.9220 -2.1640 -1.1860
H  5.5600 -1.5080 -2.7730
H  6.7580  0.5890 -2.2570
H  7.7760 -0.8600 -2.1560
H  7.4910  3.3470  1.3660
H  6.9900  3.8540 -0.2560
H  5.2080  2.6790  0.7730
H  9.5920 -0.0010  1.8560
H  8.0410  0.8600  2.1750
H  9.7330  0.2170 -1.7510
H 10.7030  0.1870 -0.2710
H  9.5570 -1.0930 -0.5690
H  3.0210 -2.7180  0.3110
H  3.9170 -3.3220 -1.0950
H  2.1540 -3.2630 -1.1010
H  3.5730 -2.2220 -3.3070
H  2.9140 -0.5780 -3.4230
H  1.8610 -1.9540 -3.0560
H  3.9820 -1.4980  1.7790
H  5.4640 -0.6700  2.2070
H  5.4840 -1.9590  0.9780
H  9.1270  4.8340  0.5040
H 11.1190  5.8900 -0.3650
H 11.4910  4.9950  1.0890
H  7.3060 -0.9210  0.3460
H -4.2430  2.2630  1.2530
H -5.0370 -1.0100  4.5330
H -4.5650  1.9210  4.1920
H -7.2210  0.0040  4.5570
H -5.6790  0.1740 -0.1180
H -6.3580  1.5700  2.2040
H -5.0210 -1.1510  2.1940
H -2.7760 -0.4280  4.9300
H -3.5760  0.6900  6.0560
H -1.7600  1.4680  4.0130
H -8.1930  0.6210  2.4880
H -10.4960 -3.4190  4.1270
H -8.1600 -2.6240  4.2570
H -10.9860 -0.6730  4.4490
H -8.1090 -0.5800  0.4010
H -9.4060 -2.8970  6.4450
H -9.6020 -1.1160  6.4480
H -10.2490 -0.2640  1.7670
H -11.1220 -2.2440  1.9490
H 13.0240  4.9840 -1.1780
H 12.0130  3.5890 -1.5470
H 13.7730  4.0870  0.9130
H 12.6490  2.6990  0.8240
H 15.7730  4.0960 -0.4920
H 16.1800  2.6340 -1.4390
H 12.9690  1.4240 -1.7470
H 13.5970  0.6590 -0.2580
H 14.6530  0.8620 -1.6740
H 10.6710  2.2870 -0.1290
H  4.3460  0.3540 -1.7920
H -7.5810 -3.4970  2.0770
H -8.2500 -5.0600  1.6040
H -8.5730 -4.4570  3.2140
H -7.0490  0.7950  6.5190
O -1.3650 -3.1920  0.4060
C -2.0960 -1.9430  0.5340
C -3.2460 -4.5390  1.0680
C -1.7550 -4.2320  1.3410
O -3.8540 -5.4910  2.0520
O -4.2500 -2.7210  2.3890
O -3.6840 -2.8260 -1.2740
C -3.5670 -2.2100  0.0910
C -4.1210 -3.2590  1.0730
O -3.9160 -0.8400 -2.4100
C -3.1600 -2.0620 -2.3800
C -3.5790 -0.4620 -4.7760
C -3.4350  0.1260 -3.3550
O -2.7950  0.4410 -5.6520
O -3.4920 -2.5650 -6.0420
O -4.8680 -3.0900 -3.7870
C -3.4660 -2.8150 -3.6940
C -3.0240 -1.9110 -4.8640
O -1.6010  1.0610 -7.5370
C -2.5810  0.1050 -7.0680
C -3.2710  2.7570 -8.1350
C -1.9340  2.4920 -7.4150
O -3.1080  2.7000 -9.5440
O -5.5490  1.9730 -8.4400
O -4.8970 -0.6210 -7.5270
C -3.8760  0.3100 -7.9070
C -4.3550  1.7550 -7.6960
C -4.2840  1.3810 -3.1510
C  0.7170 -1.1290 -1.2570
C -0.1040 -0.6240 -0.0700
C -0.0110  0.9150  0.1410
C  1.5060  1.3030  0.2250
C  2.3790  0.8030 -0.9920
C  2.2030 -0.7430 -1.1190
C  1.8080  2.7940  0.5320
C  3.3030  3.0400  0.8150
C  4.0760  2.6740 -0.4770
C  3.8440  1.1750 -0.6460
C  5.5960  3.0570 -0.4290
C  6.4770  2.0770  0.3940
C  6.2330  0.5610  0.0030
C  4.8130  0.2710 -0.4180
C  6.2520  2.9240 -1.8600
C  7.6810  2.5060 -1.5230
C  7.8660  2.5280 -0.0390
C  5.7120  4.5520 -0.0040
C -0.8380  1.7260 -0.8880
C -0.6900  1.2090  1.5020
C  2.0710  1.4520 -2.3750
C  6.7410  2.1290  1.8920
C  8.7410  1.6360  0.8370
O  5.9420  2.4380  2.7690
O  8.0360  1.7900  2.1370
O -1.4750 -0.9950 -0.3560
C 10.1530  2.2300  0.9660
O -3.5760 -7.4310  3.3330
C -3.1060 -6.0460  3.1820
C -5.3950 -6.8150  4.9100
C -4.9910 -7.7000  3.7100
O -4.8260 -7.3170  6.1320
O -5.3390 -4.6110  5.9020
O -2.9700 -3.9310  4.4050
C -3.4560 -5.2690  4.4810
C -4.9840 -5.3460  4.6830
C -5.9160 -7.5430  2.4870
O -7.2390 -7.9130  2.8430
O -5.7960 -2.4480  5.2350
C -6.4060 -3.6330  5.7800
C -5.3920 -1.3790  7.3820
C -4.7570 -1.8190  6.0470
O -6.4540 -0.4510  7.2030
O -7.4490 -4.5570  7.7990
C -4.1440 -0.6690  5.2300
C -6.9880 -3.3300  7.1990
C -5.9430 -2.6270  8.1090
O  8.4700  2.0600 -2.3010
C 11.1180  1.3390  1.7800
C 11.8900  0.3730  0.8450
C 10.9340 -0.6590  0.2660
C 10.5400 -0.6000 -1.0160
C 10.4570 -1.7680  1.1860
O -4.9130 -3.5420  8.5450
C -4.1300 -3.0610  9.6380
O -5.2360  0.1950  4.7770
S -5.4200  0.4000  3.2510
O -6.0380 -0.7450  2.6790
O -4.1630  0.7570  2.7000
O -6.3780  1.5700  3.1250
Na -5.3480 -5.7650  7.9060
H -2.0740 -1.5750  1.5530
H -3.3000 -4.9610  0.0630
H -1.6030 -3.8750  2.3580
H -1.1550 -5.1250  1.1670
H -5.0460 -2.1520  2.4110
H -4.1580 -1.2970  0.1680
H -5.1150 -3.5450  0.7250
H -2.0950 -1.8940 -2.3000
H -4.6410 -0.4800 -5.0250
H -2.3860  0.3740 -3.1760
H -4.2620 -3.0770 -5.7350
H -5.2180 -2.9510 -2.8950
H -2.9110 -3.7530 -3.7330
H -1.9340 -1.8620 -4.8750
H -2.2000 -0.8990 -7.1950
H -3.6090  3.7600 -7.8700
H -1.1500  3.0930 -7.8770
H -2.0210  2.7660 -6.3620
H -4.0010  2.6550 -9.9090
H -6.0850  1.1780 -8.3100
H -4.4660 -1.4400 -7.2280
H -3.6480  0.1680 -8.9640
H -4.5670  1.9070 -6.6370
H -5.3350  1.1480 -3.3220
H -3.9640  2.1590 -3.8430
H -4.1600  1.7350 -2.1280
H  0.6430 -2.2170 -1.2780
H  0.2860 -0.7640 -2.1850
H  0.2750 -1.1190  0.8270
H  2.7610 -1.1140 -1.9800
H  2.5740 -1.2280 -0.2160
H  1.4750  3.4360 -0.2820
H  1.2670  3.0970  1.4270
H  3.6310  2.4200  1.6490
H  3.4180  4.0880  1.0830
H  6.8530  0.2500 -0.8260
H  6.4330 -0.0660  0.8630
H  4.6430 -0.7680 -0.5250
H  6.2520  3.8630 -2.3940
H  5.7960  2.1190 -2.4210
H  5.6150  4.6510  1.0790
H  6.6540  5.0070 -0.3080
H  4.9230  5.1370 -0.4800
H -0.5760  1.4620 -1.9060
H -0.6930  2.7950 -0.7440
H -1.9000  1.5110 -0.7660
H -0.7460  2.2810  1.6890
H -0.1420  0.7340  2.3160
H -1.7130  0.8310  1.5070
H  1.2570  0.9580 -2.8910
H  2.9610  1.3480 -2.9960
H  1.8230  2.5040 -2.2620
H  8.7800  0.6030  0.4980
H 10.5630  2.4120 -0.0290
H 10.0740  3.1920  1.4750
H  3.6510  3.2290 -1.3010
H -2.0370 -6.0380  3.0170
H -6.4820 -6.8510  5.0090
H -5.0980 -8.7400  4.0230
H -4.3010 -8.0980  5.8980
H -3.4740 -3.4790  3.6960
H -2.9670 -5.7450  5.3310
H -5.4900 -4.9490  3.8000
H -5.5480 -8.1900  1.6880
H -5.9290 -6.5160  2.1300
H -7.7670 -8.0360  2.0460
H -7.1960 -3.9950  5.1330
H -4.6260 -0.9070  7.9960
H -3.9500 -2.5160  6.2780
H -6.2440  0.0890  6.4280
H -8.3190 -4.3920  8.1900
H -3.5920 -1.0900  4.3870
H -3.4560 -0.1010  5.8560
H -7.8360 -2.6520  7.0890
H -6.4840 -2.2740  8.9890
H 10.5840  0.7990  2.5640
H 11.8540  1.9840  2.2620
H 12.3510  0.9380  0.0450
H 12.6360 -0.1460  1.4310
H 10.8610  0.1650 -1.6760
H  9.8830 -1.3120 -1.4450
H  9.8980 -2.4840  0.5990
H  9.8290 -1.3250  1.9460
H 11.3320 -2.2320  1.6180
H  8.0750  3.5470  0.2530
H  1.8810  0.7690  1.1010
H -4.7700 -2.8010 10.4850
H -3.5450 -2.1870  9.3500
H -3.4340 -3.8370  9.9590
H -7.2530  1.1700  3.0600
O -9.4630 -5.5260  0.8630
C -8.4920 -6.2360  0.0890
C -11.1020 -6.2380 -0.8670
C -10.6100 -5.1170  0.0980
O -10.7890 -5.8210 -2.1890
O -8.8130 -8.5680  0.8860
C -11.7030 -4.5540  1.0180
C -8.9890 -7.6690 -0.2090
C -10.4840 -7.6540 -0.6430
O -0.2630  0.4520  1.0330
C -0.4070 -0.8710  0.4080
C -2.2080  0.2660  2.5270
C -0.6880  0.5190  2.4270
O -2.9960  1.5270  2.3810
O -3.7550 -1.6100  2.0470
O -1.0050 -2.4530  2.3480
C -1.4930 -1.7370  1.1270
C -2.6800 -0.8330  1.5280
O -0.5300 -4.4000  1.0730
C -0.0880 -3.5700  2.2030
C -2.3430 -5.1020  2.6220
C -1.5570 -5.4080  1.3280
O -3.3930 -6.0870  2.8630
O -2.0790 -4.2740  4.8740
O  0.5060 -3.7170  4.6080
C -0.0310 -4.4220  3.4940
C -1.4150 -5.0180  3.8500
O -5.0110 -4.6580  3.7350
C -4.7270 -5.5950  2.6660
C -7.3630 -4.7320  2.8090
C -6.4340 -4.3830  3.9950
O -7.1880 -3.7750  1.7700
O -7.1890 -6.1130  0.7260
O -5.8480 -7.4180  3.8780
C -5.7650 -6.7350  2.6240
C -7.1250 -6.1560  2.2160
C -2.4590 -5.4910  0.0960
C  2.2370  0.2360 -0.8200
C  1.7440 -1.2150 -0.8220
C  2.9570 -2.1980 -0.9290
C  4.2890 -1.6100 -0.3230
C  4.1120 -0.5810  0.8470
C  3.1060  0.5370  0.4120
C  5.3720 -2.6780 -0.0290
C  6.6440 -2.1210  0.6380
C  6.7690 -0.5740  0.7300
C  5.4670  0.0670  1.1710
C  7.4740  0.4350 -0.3060
C  7.8710  1.6880  0.7170
C  6.9650  1.7950  2.0230
C  5.5870  1.2280  1.8250
C  8.1400  1.5040 -1.3580
C  7.4870  2.8470 -1.1860
C  7.9460  3.1500  0.1920
C  7.4090 -0.3950 -1.6680
C  2.5670 -3.5930 -0.3850
C  3.2020 -2.4400 -2.4400
C  3.6290 -1.2560  2.1500
C  9.3040  1.4860  1.2360
C  9.3710  3.6720  0.6010
O  9.7450  0.4310  1.6800
O 10.0770  2.5570  1.1510
C  9.1720  4.6410  1.7880
O  0.9050 -1.4850  0.3510
C 10.3180  4.4250 -0.3990
C 10.9470  3.6850 -1.6050
O -2.9550  3.8570  2.0400
C -2.5220  2.6050  1.4820
C -5.0530  3.7770  0.5960
C -4.3860  4.1940  1.9430
O -4.8870  4.8360 -0.3480
O -5.0930  1.2090  0.4590
O -2.3090  1.4550 -0.7090
C -2.9800  2.4970  0.0110
C -4.5170  2.4760 -0.0770
C 12.0030  2.6150 -1.2540
C 12.6730  1.9240 -2.4590
C 13.4320  2.9070 -3.3620
C 11.6690  1.1210 -3.2970
C -5.1330  3.7830  3.2250
O -5.4760  2.4160  3.2880
O -7.2740  1.7510  1.0600
C -6.4950  0.9430  0.1750
C -9.2180  0.2280  0.9400
C -8.7190  1.6860  0.9090
O -10.6280  0.2400  0.7460
O -6.6120 -1.0930  1.6000
C -9.3770  2.5230  2.0230
C -6.9080 -0.5490  0.3030
C -8.4090 -0.6620 -0.0510
O -8.5020  3.5640  2.4350
O -8.4930 -0.2750 -1.4320
C -9.6800 -0.6860 -2.1030
O -11.2940 -8.5520  0.1480
C -11.7950 -8.0650  1.3890
O -12.8370 -4.0160  0.2920
S -12.5820 -2.8720 -0.7210
O -12.1030 -3.5040 -1.9390
O -13.8330 -2.1770 -0.9040
O -11.5630 -2.0240 -0.1230
O  7.8320  3.8310 -2.1820
O  6.1470  5.1690 -1.5640
C  7.1110  4.9600 -2.2980
C  7.4990  5.9490 -3.3770
O  9.6840  5.6450 -0.8740
O  9.5750  7.7500 -1.4990
C 10.2540  6.8490 -1.0260
C 11.7000  7.1170 -0.6410
H -8.4080 -5.7220 -0.8620
H -12.1880 -6.3210 -0.8030
H -10.2400 -4.2860 -0.5060
H -11.2820 -4.9810 -2.3450
H -9.6420 -9.0710  0.9250
H -12.0560 -5.3340  1.6880
H -11.2700 -3.7640  1.6330
H -8.3900 -8.0330 -1.0430
H -10.4820 -8.1130 -1.6330
H -0.7410 -0.7020 -0.6080
H -2.4140 -0.0950  3.5360
H -0.4300  1.4870  2.8570
H -0.1480 -0.2440  2.9920
H -4.5620 -1.0660  2.0600
H -1.8460 -2.4870  0.4230
H -3.0470 -0.3550  0.6260
H  0.8950 -3.1770  1.9910
H -2.8200 -4.1270  2.4960
H -1.0390 -6.3610  1.4490
H -3.0350 -4.3600  4.7220
H -0.2810 -3.3990  5.0780
H  0.6410 -5.2490  3.2660
H -1.2510 -6.0330  4.2150
H -4.7580 -5.0550  1.7270
H -8.3980 -4.6740  3.1490
H -6.5420 -3.3240  4.2370
H -6.7360 -4.9710  4.8630
H -7.3700 -4.2900  0.9680
H -4.9510 -7.4700  4.2300
H -5.4500 -7.4470  1.8610
H -7.9040 -6.8350  2.5660
H -3.0140 -4.5600 -0.0180
H -3.1550 -6.3230  0.1970
H -1.8430 -5.6510 -0.7890
H  2.8240  0.4130 -1.7210
H  1.3930  0.9230 -0.8470
H  1.0950 -1.3660 -1.6870
H  2.4470  0.7660  1.2510
H  3.6460  1.4530  0.1730
H  4.9700 -3.4410  0.6370
H  5.6510 -3.1730 -0.9590
H  7.5400 -2.5560  0.1940
H  6.6250 -2.4860  1.6680
H  7.4240  1.2540  2.8420
H  6.8850  2.7940  2.4240
H  4.7560  1.7660  2.2070
H  8.0650  1.4480 -2.4590
H  9.2250  1.5290 -1.2500
H  6.4010  2.7110 -1.2060
H  7.0260 -1.3940 -1.5750
H  8.3900 -0.6150 -2.1120
H  6.6700  0.0030 -2.3760
H  2.5440 -3.5780  0.7020
H  3.2800 -4.3550 -0.7020
H  1.5780 -3.8770 -0.7490
H  4.0360 -3.1250 -2.5920
H  3.4310 -1.5040 -2.9500
H  2.3170 -2.8770 -2.9040
H  3.5550 -0.5230  2.9520
H  4.3240 -2.0260  2.4780
H  2.6510 -1.7100  2.0380
H  8.5790  5.5050  1.4800
H 10.1370  4.9890  2.1590
H  8.6690  4.1430  2.6140
H 11.1690  4.7360  0.2060
H  7.4280 -0.5640  1.5860
H 10.1750  3.2510 -2.2260
H 11.4350  4.4400 -2.2190
H -1.4430  2.6390  1.4960
H -6.1220  3.6910  0.7630
H -4.3940  5.2840  1.9630
H -5.5270  5.5320 -0.1610
H -1.4290  1.3470 -0.3190
H -2.6580  3.4320 -0.4490
H -4.7850  2.5030 -1.1330
H  7.1770  3.8080  0.6000
H  4.7140 -0.9800 -1.1040
H 11.5500  1.8300 -0.6510
H 12.7830  3.0770 -0.6460
H 13.4030  1.2170 -2.0560
H 12.7390  3.5670 -3.8840
H 14.0050  2.3510 -4.1050
H 14.1230  3.5030 -2.7660
H 10.9620  1.7840 -3.7970
H 11.1230  0.4260 -2.6580
H 12.2020  0.5470 -4.0560
H -6.0460  4.3730  3.3040
H -4.5000  4.0270  4.0800
H -4.7400  1.8930  2.9190
H -6.6940  1.2720 -0.8370
H -9.0260 -0.1640  1.9400
H -8.9610  2.1270 -0.0590
H -10.9520 -0.6410  0.4360
H -6.7890 -2.0530  1.6210
H -9.5740  1.8800  2.8820
H -10.3250  2.9280  1.6660
H -6.3340 -1.0990 -0.4420
H -8.7180 -1.7010  0.0690
H -7.6370  3.1260  2.5240
H -9.8180 -1.7660 -2.0190
H -10.5570 -0.1810 -1.6970
H -9.6050 -0.4310 -3.1600
H -11.0080 -7.5770  1.9680
H -12.1840 -8.9040  1.9680
H -12.6160 -7.3710  1.2140
H  8.5830  5.9710 -3.4680
H  7.1390  6.9390 -3.1020
H  7.0610  5.6350 -4.3220
H 12.3560  6.4460 -1.1900
H 11.8220  6.9650  0.4300
H 11.9490  8.1480 -0.8900
O -6.7950  1.1560  6.9910
C -7.5530  0.4930  5.9750
C -7.9070  3.2310  6.2750
C -6.5780  2.5280  6.6590
O -7.8560  3.4420  4.8630
O -9.6930 -0.0380  6.9990
C -5.6930  3.2170  7.7090
C -9.0360  0.8980  6.1370
C -9.1270  2.3520  6.7000
O  0.7260 -1.4570 -3.4790
C  0.5490 -2.0290 -2.1470
C -0.1750  0.6920 -2.5270
C  0.0480 -0.1840 -3.7690
O -0.9390  1.8940 -2.9290
O -2.1680  0.3170 -1.0500
O -1.1800 -2.2930 -0.3200
C -0.8200 -1.6050 -1.5700
C -0.8350 -0.0840 -1.3520
O -2.9260 -3.6990 -0.9230
C -1.5640 -3.6830 -0.4320
C -3.5720 -3.0870  1.4270
C -4.0160 -3.6650  0.0600
O -4.6890 -3.1270  2.3900
O -1.5870 -2.9180  2.8110
O -0.1000 -4.5520  1.3480
C -1.4470 -4.4450  0.9040
C -2.3360 -3.8230  2.0010
O -3.6550 -2.2880  4.3310
C -4.7380 -2.0680  3.3900
C -4.7640 -0.4370  5.6170
C -3.4770 -1.2420  5.3500
O -4.8660  0.5800  4.6200
O -7.2810 -0.9230  6.0860
O -6.6910 -3.3180  4.1810
C -6.1060 -2.0160  4.1270
C -5.9620 -1.4340  5.5540
C -5.1710 -2.8650 -0.5440
C  3.5160 -0.2390 -2.0600
C  3.0020 -1.6610 -1.8130
C  3.9500 -2.5050 -0.8880
C  4.6430 -1.5380  0.1650
C  4.3960 -0.0360  0.3490
C  3.4670  0.5400 -0.7400
C  5.6920 -2.5270  0.8800
C  7.0980 -1.9520  0.3170
C  7.1740 -0.3210  0.1770
C  5.8530  0.5690  0.2120
C  8.2120  0.2170 -0.8930
C  8.1650  1.7820 -1.0660
C  7.4280  2.4670  0.1260
C  6.0400  1.8960  0.2470
C  9.6670 -0.0320 -0.3560
C 10.4260  1.3110 -0.2510
C  9.6510  2.0550 -1.3150
C  7.9910 -0.4690 -2.2660
C  4.9110 -3.1840 -1.9080
C  3.1000 -3.6140 -0.2160
C  3.8240  0.2940  1.7460
C  7.6610  2.5240 -2.3070
C  9.7310  3.4890 -1.8590
O  6.5930  2.3410 -2.8880
O  8.4590  3.5820 -2.6000
C 10.8510  3.6080 -2.9090
O  1.6290 -1.5610 -1.3020
C  9.8430  4.6250 -0.7870
C 11.2200  4.7950 -0.1020
O  1.0690  3.0790 -3.2150
C -0.3180  3.2110 -2.7950
C  1.9460  4.2120 -1.1580
C  2.0680  4.0120 -2.6910
O  1.8260  5.6020 -0.8820
O  0.6250  4.0730  0.8880
O -1.7160  3.2550 -0.7980
C -0.5130  3.7790 -1.3650
C  0.7350  3.5240 -0.4950
O  9.4160  5.8610 -1.3350
C 12.1910  5.8300 -0.7170
C 13.6050  5.8610 -0.1010
C 14.3900  4.5690 -0.3690
C 13.5810  6.1460  1.4060
C  3.4530  3.5090 -3.1380
O  4.5440  4.0910 -2.4460
O  0.0490  4.0500  3.1290
C -0.3760  3.5660  1.8360
C -0.7800  2.0910  4.3560
C -0.7730  3.6340  4.2750
O -1.4960  1.5850  5.4790
O  0.8260  1.4360  1.9480
C -0.2520  4.2780  5.5720
C -0.4710  2.0180  1.8640
C -1.3500  1.5320  3.0330
O -0.5850  5.6550  5.6450
O -10.3510  3.0380  6.3930
C -11.5220  2.4390  6.9310
O -5.0090  4.4040  7.2170
S -4.2560  4.3290  5.8610
O -3.6720  2.9940  5.7760
O -5.2540  4.5560  4.8330
O -3.2340  5.3540  5.8860
O 10.3070  1.9260  1.0490
O 12.0030  0.7430  1.8870
C 11.1260  1.5840  2.0510
C 10.9440  2.2800  3.3840
O -2.7080  1.9620  2.8980
C -3.4490  1.4240  1.8150
H -7.2140  0.8340  5.0040
H -7.9710  4.1970  6.7780
H -6.0010  2.4510  5.7460
H -7.0450  3.9540  4.6600
H -9.1220 -0.8210  7.0030
H -6.2990  3.4840  8.5740
H -4.9340  2.5040  8.0340
H -9.4920  0.8660  5.1480
H -9.0630  2.2650  7.7850
H  0.6200 -3.1060 -2.2250
H  0.8080  1.0000 -2.1760
H -0.9200 -0.4010 -4.2220
H  0.6480  0.3740 -4.4900
H -2.5300 -0.3870 -0.4990
H -1.5830 -1.8610 -2.3070
H -0.2210  0.1060 -0.4700
H -0.9290 -4.1640 -1.1640
H -3.3060 -2.0410  1.2680
H -4.3400 -4.6970  0.2060
H -2.1870 -2.6420  3.5310
H  0.0200 -3.7850  1.9320
H -1.8150 -5.4510  0.7050
H -2.6900 -4.6390  2.6320
H -4.5620 -1.1190  2.9000
H -4.6950  0.0110  6.6090
H -2.6880 -0.5660  5.0230
H -3.1570 -1.7220  6.2760
H -4.3090  1.3480  4.8630
H -6.2490 -3.8390  3.4980
H -6.7540 -1.3640  3.5420
H -5.7100 -2.2690  6.2090
H -4.8580 -1.8350 -0.7150
H -6.0300 -2.8790  0.1280
H -5.4570 -3.3110 -1.4960
H  4.5360 -0.2610 -2.4420
H  2.8800  0.2430 -2.7990
H  2.9240 -2.1540 -2.7830
H  2.4450  0.5350 -0.3640
H  3.7220  1.5780 -0.9310
H  5.6850 -2.6630  1.9990
H  5.6310 -3.5620  0.5660
H  7.2440 -2.4070 -0.6550
H  7.9110 -2.3030  0.9540
H  7.9370  2.3400  1.0680
H  7.3200  3.5310 -0.0250
H  5.2380  2.5850  0.3450
H 10.2070 -0.6780 -1.0490
H  9.6780 -0.5310  0.6140
H 11.4810  1.2080 -0.5180
H  6.9340 -0.4180 -2.5300
H  8.3040 -1.5110 -2.2440
H  8.5600  0.0120 -3.0600
H  5.5520 -3.9350 -1.4540
H  5.5360 -2.4330 -2.3890
H  4.3450 -3.7100 -2.6770
H  2.4440 -3.1700  0.5340
H  3.7100 -4.3720  0.2690
H  2.4840 -4.1190 -0.9600
H  2.8950 -0.2530  1.9110
H  3.6220  1.3600  1.8370
H  4.5220  0.0210  2.5380
H 11.8210  3.3790 -2.4670
H 10.8650  4.6210 -3.3120
H 10.6700  2.9270 -3.7410
H  9.1590  4.3890  0.0200
H  7.6000 -0.0540  1.1360
H 11.0250  5.0980  0.9260
H 11.7120  3.8270 -0.0620
H -0.8160  3.8710 -3.4950
H  2.8430  3.8370 -0.6640
H  1.8860  4.9700 -3.1800
H  1.5650  5.6570  0.0510
H -1.9040  2.4080 -1.2460
H -0.6220  4.8600 -1.4600
H  0.9280  2.4550 -0.4300
H  8.6780  5.6870 -1.9320
H  9.9200  1.4860 -2.2090
H  5.2740 -1.3520  0.9550
H 11.7490  6.8220 -0.6030
H 12.2910  5.6540 -1.7870
H 14.1450  6.6790 -0.5840
H 13.9580  3.7300  0.1760
H 15.4230  4.6960 -0.0450
H 14.3870  4.3460 -1.4360
H 13.1380  5.3120  1.9500
H 13.0060  7.0520  1.6030
H 14.6000  6.2960  1.7670
H  3.5600  3.6960 -4.2070
H  3.4890  2.4320 -2.9930
H  5.3330  3.5510 -2.6430
H -1.3410  4.0040  1.6080
H  0.2530  1.7560  4.4500
H -1.7880  3.9920  4.0960
H -2.3320  2.1090  5.5500
H  1.4270  2.1590  2.1810
H  0.8300  4.1580  5.6190
H -0.7000  3.7780  6.4310
H -0.9250  1.6880  0.9360
H -1.3090  0.4430  3.0750
H -1.5660  5.7120  5.7140
H -11.7150  1.4780  6.4520
H -12.3750  3.0930  6.7450
H -11.4170  2.2930  8.0070
H  9.9390  2.0810  3.7530
H 11.0740  3.3510  3.2450
H 11.6810  1.9050  4.0930
H -3.1270  1.8650  0.8730
H -3.3400  0.3410  1.7790
H -4.5030  1.6710  1.9600
O -0.0700 -1.8990  1.2770
C -0.2630 -1.3590 -0.0680
C -2.5760 -1.8540  1.4160
C -1.2360 -1.8460  2.1740
O -2.9130 -0.4590  1.0590
O -3.5900 -3.1860 -0.4020
O -1.0250 -3.1280 -1.8110
C -1.4180 -2.0990 -0.8170
C -2.3650 -2.7740  0.1920
O -0.7430 -1.3490 -3.3900
C -0.3650 -2.7160 -3.0360
C -2.9050 -2.2970 -4.1510
C -1.8810 -1.1440 -4.2860
O -4.0960 -2.0910 -5.0000
O -2.9430 -4.7270 -3.9630
O -0.3260 -5.0370 -3.8330
C -0.7210 -3.7030 -4.1670
C -2.2270 -3.6340 -4.5350
O -5.1660 -0.8010 -3.3260
C -5.3730 -1.8190 -4.3350
C -6.9720 -1.6550 -1.8900
C -6.3340 -0.4240 -2.5490
O -8.0480 -1.2760 -1.0370
O -8.3430 -2.1070 -3.9930
O -5.2910 -3.8720 -2.8910
C -6.0960 -3.0800 -3.7660
C -7.3690 -2.6540 -3.0120
C -2.4330  0.2540 -4.0110
C  1.6660  0.8670  0.2750
C  1.6340  0.0120 -1.0000
C  3.0150 -0.0950 -1.7330
C  4.2300 -0.6540 -0.9000
C  4.1390  0.1620  0.5380
C  3.0720  1.2890  0.6620
C  5.2780 -1.6710 -1.3930
C  6.5560 -0.7230 -1.4010
C  6.8560  0.1420 -0.0610
C  5.6170  0.8870  0.6610
C  8.0360  1.1370 -0.2190
C  8.3370  1.8160  1.1520
C  7.1520  2.7290  1.5310
C  5.8110  2.0230  1.3720
C  9.4040  0.5500 -0.5800
C 10.3520  1.6320 -0.1450
C  9.7320  2.4540  0.9670
C  7.6790  2.1750 -1.3300
C  2.7600 -1.0680 -2.9140
C  3.4280  1.1890 -2.5060
C  3.9000 -0.7620  1.8010
C  8.6500  0.9120  2.3650
C 10.4530  2.3140  2.3310
O  7.9540  0.0000  2.7960
O  9.7810  1.2380  2.9940
C 10.2580  3.5860  3.1730
O  1.0460 -1.3240 -0.7260
C 11.9760  2.0190  2.2790
O -3.7970  0.9620 -0.5530
C -4.1080 -0.2050  0.2610
C -5.3460  2.4190  0.8020
C -4.0290  2.3290  0.0020
O -6.4080  2.3760 -0.1570
O -6.6450  1.3010  2.7880
O -5.6260 -1.1180  2.0230
C -5.4090 -0.0530  1.0970
C -5.4470  1.2760  1.8490
C -2.7900  2.8710  0.7400
O -2.3230  2.0220  1.7780
O -7.5130  3.4340  2.5440
C -7.8140  2.0500  2.3820
C -9.8330  4.1340  2.6720
C -8.4840  4.3220  1.9490
O -10.8810  4.8350  2.0220
O -8.8190  1.7820  4.5920
C -7.9670  5.7720  1.9750
C -9.0790  1.7040  3.1910
C -10.2520  2.6440  2.8180
O -10.2350 -2.7400 -2.7350
C -9.6440 -1.6670 -3.4990
C -12.2720 -1.2680 -2.7400
C -11.4730 -2.3800 -2.0140
O -11.8610  0.0220 -2.3050
O -10.3320 -2.0720 -5.8110
C -12.3300 -3.6390 -1.8230
C -10.5830 -1.2590 -4.6630
C -12.0790 -1.3610 -4.2670
O -11.5460 -4.6570 -1.2330
C 12.3860  0.5410  2.0950
C 13.9040  0.3590  1.9480
O 11.2990  1.9800 -0.7870
C 14.3100 -1.0950  1.8170
C 14.7880 -1.7870  2.8610
C 14.1410 -1.7350  0.4550
O -11.0820  2.1690  1.7350
C -10.4960  1.9000  0.4610
O -12.8940 -0.3360 -4.8520
C -13.0450 -0.4490 -6.2630
O -6.5580  5.8890  1.6250
S -6.1370  5.9100  0.1350
O -4.7280  5.5610  0.0990
O -6.9420  4.9100 -0.5500
O -6.3950  7.2490 -0.3490
H -0.5950 -0.3370  0.0650
H -3.3640 -2.2460  2.0590
H -1.1720 -0.9440  2.7860
H -1.1890 -2.7160  2.8300
H -3.3990 -3.7160 -1.1870
H -1.9850 -1.3350 -1.3470
H -1.8650 -3.6770  0.5470
H  0.6980 -2.7420 -2.8520
H -3.2270 -2.3420 -3.1110
H -1.4870 -1.1540 -5.3040
H -2.3470 -5.4880 -4.0290
H -0.4380 -5.1240 -2.8760
H -0.1530 -3.3810 -5.0400
H -2.2870 -3.7260 -5.6210
H -6.0230 -1.3820 -5.0830
H -6.2080 -2.1280 -1.2680
H -7.0570  0.0620 -3.2040
H -6.0290  0.2920 -1.7890
H -8.3630 -2.0630 -0.5790
H -4.4990 -4.1770 -3.3780
H -6.3840 -3.6970 -4.6170
H -7.8180 -3.5420 -2.5640
H -2.8100  0.3080 -2.9900
H -3.2420  0.4790 -4.7060
H -1.6400  0.9890 -4.1330
H  1.2590  0.3140  1.1190
H  1.0500  1.7550  0.1310
H  0.9330  0.4830 -1.6920
H  3.3610  2.1680  0.0970
H  3.0230  1.6300  1.6960
H  5.4100 -2.5340 -0.7260
H  5.0930 -2.0380 -2.3990
H  6.4130 -0.0310 -2.2290
H  7.4310 -1.3300 -1.6310
H  7.2460  3.0630  2.5550
H  7.1550  3.6290  0.9320
H  5.0150  2.5070  1.8760
H  9.5120  0.3120 -1.6290
H  9.5990 -0.3540 -0.0180
H  6.6570  2.5380 -1.2120
H  7.7560  1.7220 -2.3180
H  8.3490  3.0350 -1.3170
H  2.6470 -2.0830 -2.5320
H  1.8580 -0.7810 -3.4540
H  3.5820 -1.0700 -3.6290
H  4.2480  0.9740 -3.1930
H  3.7940  1.9760 -1.8610
H  2.5830  1.5730 -3.0790
H  3.8880 -0.1790  2.7210
H  2.9530 -1.2960  1.7120
H  4.6920 -1.5030  1.9130
H 10.7890  4.4210  2.7150
H 10.6460  3.4250  4.1800
H  9.2050  3.8410  3.2600
H 12.4290  2.6260  1.4930
H 12.4250  2.3390  3.2200
H  7.1630 -0.6210  0.6380
H -4.2520 -1.0160 -0.4330
H -5.3640  3.3740  1.3280
H -4.1550  2.9760 -0.8680
H -6.5880  3.3080 -0.4360
H -6.1850 -0.7420  2.7170
H -6.2390 -0.0510  0.3940
H -4.5770  1.3240  2.5010
H -3.0180  3.8590  1.1450
H -1.9930  2.9900  0.0050
H -2.4070  1.1020  1.4610
H -8.0130  1.8450  1.3420
H -9.7140  4.5350  3.6800
H -8.5930  4.0240  0.9090
H -11.4410  4.1550  1.6190
H -7.8550  1.7840  4.6840
H -8.0820  6.1560  2.9870
H -8.5660  6.3880  1.3010
H -9.3570  0.6770  2.9510
H -10.9130  2.6270  3.6860
H -9.5070 -0.8150 -2.8430
H -13.3340 -1.3820 -2.5140
H -11.1760 -2.0130 -1.0300
H -12.3220  0.6510 -2.8790
H -9.4400 -2.4280 -5.6860
H -12.6920 -3.9840 -2.7930
H -13.1830 -3.4150 -1.1790
H -10.3460 -0.2230 -4.9050
H -12.4460 -2.3390 -4.5830
H -10.7050 -4.6750 -1.7090
H 12.0580 -0.0330  2.9640
H 11.9100  0.1130  1.2170
H 14.4030  0.8010  2.8010
H 14.2590  0.9140  1.0900
H 14.9060 -1.3550  3.8210
H 15.0730 -2.8050  2.7860
H 14.4920 -2.7580  0.4410
H 13.1040 -1.7500  0.1510
H 14.6950 -1.1970 -0.3020
H  4.8490 -0.8270 -0.1130
H  9.6820  3.4840  0.6450
H -11.2850  1.5960 -0.2280
H -9.7810  1.0800  0.5190
H -10.0180  2.7860  0.0440
H -13.7270  0.3270 -6.6150
H -13.4590 -1.4240 -6.5260
H -12.0850 -0.3190 -6.7660
O -8.9690 -2.1870 -4.8100
C -8.5450 -3.4370 -4.2210
C -11.3370 -2.9920 -4.3520
C -10.4160 -1.9940 -5.0980
O -12.6620 -2.9220 -4.8650
O -8.8370 -5.8700 -4.3920
C -10.8140 -0.5370 -4.7960
C -9.3630 -4.6050 -4.7940
C -10.8410 -4.4670 -4.3780
O -10.6230 -0.1880 -3.4290
O  0.8910 -0.1660 -3.0470
C  0.6410 -1.2390 -2.0950
C -0.8770  1.1260 -1.8260
C -0.1190  0.8910 -3.1490
O -1.8760  2.2080 -1.9160
O -2.9130 -0.1900 -1.3210
O -1.1770 -2.6160 -0.9950
C -0.8730 -1.4410 -1.8500
C -1.4870 -0.1720 -1.2310
O -0.9230 -4.0770 -2.8150
C -0.6400 -3.9070 -1.4000
C -3.3000 -4.4230 -2.1000
C -2.2160 -4.6780 -3.1830
O -4.5730 -5.0680 -2.4550
O -3.3190 -4.0780  0.3080
O -0.8770 -5.0800  0.7620
C -1.2940 -5.0490 -0.5990
C -2.8290 -4.9460 -0.7140
O -5.4110 -3.1070 -3.5930
C -5.7590 -4.2500 -2.7310
C -6.9400 -1.4930 -2.3360
C -5.5710 -1.7380 -3.0380
O -7.8320 -0.6480 -3.0570
O -8.7210 -3.3240 -2.7720
O -5.8290 -3.2900 -0.4240
C -6.5990 -3.8570 -1.4860
C -7.6410 -2.7950 -1.8690
C -2.5890 -4.1580 -4.5690
C  3.1480  0.6290 -0.6090
C  2.7550 -0.8160 -0.8680
C  3.3570 -1.8630  0.1340
C  4.7110 -1.5400  0.8790
C  4.5330  0.0210  1.4250
C  3.2890  0.7830  0.8920
C  5.9360 -2.4740  1.0040
C  7.0450 -1.6210  0.2450
C  7.2400 -0.0880  0.7220
C  5.9100  0.8140  0.8930
C  8.3120  0.6860 -0.0890
C  8.4890  2.1120  0.5130
C  7.2010  2.9220  0.2630
C  5.9580  2.1520  0.6890
C  9.7470  0.1500 -0.0390
C 10.5640  1.3510 -0.4270
C  9.8170  2.6270 -0.0880
C  7.8880  0.7200 -1.5910
C  2.3750 -2.3780  1.2210
C  3.5620 -3.1190 -0.7510
C  4.4550  0.1590  2.9880
C  8.8470  2.2290  2.0120
C 10.4970  3.4670  1.0230
O  8.2300  1.7420  2.9530
O  9.9230  2.9830  2.2420
C 10.1330  4.9550  0.8800
O 11.5060  1.3020 -1.1610
O  1.3000 -0.8850 -0.8640
C 12.0340  3.2930  1.1050
C 12.7510  4.1080  2.2000
O -2.0700  2.9770 -4.1390
C -2.7550  2.2310 -3.0810
C -3.9470  4.6680 -4.3160
C -2.4220  4.3880 -4.3730
O -4.3740  5.3860 -5.4700
O -4.8510  2.3360 -5.0730
O -4.2000  3.6590 -1.6420
C -4.1780  2.7600 -2.7520
C -4.7850  3.3940 -4.0090
C 14.2620  3.8260  2.2910
C 14.6040  2.3930  2.6510
C 14.4400  1.9280  3.8970
C 15.1370  1.5120  1.5410
C -1.6040  5.3230 -3.4610
O -2.0120  5.2820 -2.0970
O -5.8740  3.5190 -6.7960
C -4.7210  2.6910 -6.4670
C -7.1210  1.3270 -6.7780
C -7.1400  2.8210 -7.1670
O -8.3060  0.6510 -7.1730
O -3.4900  0.6390 -7.0630
C -8.3300  3.5400 -6.5160
C -4.6200  1.4520 -7.3870
C -5.9200  0.6140 -7.4370
O -8.3100  4.9160 -6.8550
C -5.3240 -0.7080 -4.1450
O -4.0600 -0.8890 -4.7590
O -11.7080 -5.3680 -5.1020
C -11.6970 -5.3090 -6.5290
O -6.2780  0.2910 -8.7910
C -5.4150 -0.6610 -9.4060
H -7.5060 -3.5840 -4.4670
H -11.3600 -2.6850 -3.3040
H -10.5370 -2.1610 -6.1690
H -13.0010 -3.8280 -4.8450
H -9.5250 -6.5310 -4.5420
H -10.2170  0.1270 -5.4230
H -11.8640 -0.3960 -5.0560
H -9.2790 -4.5190 -5.8760
H -10.8840 -4.7880 -3.3360
H -9.6760 -0.1760 -3.2200
H  1.0850 -2.1460 -2.4840
H -0.1370  1.4800 -1.1070
H  0.3740  1.8170 -3.4480
H -0.8200  0.6060 -3.9340
H -3.2140  0.6290 -0.9050
H -1.3430 -1.6150 -2.8180
H -1.2230 -0.1800 -0.1720
H  0.4310 -3.9090 -1.2470
H -3.4610 -3.3470 -2.0330
H -2.0550 -5.7550 -3.2570
H -2.8880 -3.2150  0.1830
H -1.5830 -4.6570  1.2720
H -0.9700 -5.9790 -1.0680
H -3.2410 -5.9450 -0.5620
H -6.3970 -4.8840 -3.3330
H -6.6890 -0.9470 -1.4240
H -4.7890 -1.6210 -2.2880
H -8.2830 -1.2130 -3.7200
H -5.0740 -3.8630 -0.1930
H -7.1040 -4.7530 -1.1230
H -8.1720 -2.5410 -0.9510
H -2.6510 -3.0740 -4.5390
H -3.5400 -4.5830 -4.8890
H -1.8130 -4.4450 -5.2800
H  4.0950  0.8460 -1.1030
H  2.3830  1.3010 -0.9980
H  3.0860 -1.0430 -1.8840
H  2.3780  0.4340  1.3720
H  3.3320  1.8370  1.1490
H  6.2240 -2.6720  2.0450
H  5.8050 -3.4280  0.5000
H  6.7650 -1.6190 -0.8080
H  7.9990 -2.1420  0.3330
H  7.2310  3.8530  0.8110
H  7.1150  3.2020 -0.7770
H  5.1130  2.7720  0.8260
H  9.9210 -0.6890 -0.6990
H 10.0120 -0.1610  0.9620
H  6.8330  0.9770 -1.6920
H  8.0360 -0.2560 -2.0520
H  8.4730  1.4400 -2.1630
H  2.0580 -1.5830  1.8890
H  2.8530 -3.1480  1.8270
H  1.4810 -2.8070  0.7680
H  3.8030 -3.9940 -0.1470
H  4.3700 -2.9460 -1.4640
H  2.6540 -3.3510 -1.3050
H  3.5970 -0.3820  3.3840
H  4.3690  1.2070  3.2750
H  5.3550 -0.2290  3.4680
H 10.6740  5.3900  0.0390
H 10.3920  5.4920  1.7920
H  9.0670  5.0850  0.7170
H 12.4730  3.5460  0.1380
H 12.2460  2.2440  1.3080
H  7.6240 -0.2090  1.7230
H 12.6300  5.1730  2.0060
H 12.2990  3.8810  3.1670
H -2.8680  1.2200 -3.4520
H -4.1190  5.3470 -3.4800
H -2.0930  4.5840 -5.3940
H -5.0440  4.8560 -5.9350
H -3.3460  4.1350 -1.6350
H -4.7810  1.8980 -2.4740
H -5.8120  3.6940 -3.7950
H  9.6760  3.1980 -0.9950
H  5.3800 -1.0550  1.4500
H 14.6960  4.4840  3.0320
H 14.7410  4.1030  1.3610
H 14.0660  2.5330  4.6820
H 14.6740  0.9300  4.1660
H 15.3080  0.4980  1.8750
H 16.0780  1.8860  1.1620
H 14.4500  1.4590  0.7070
H -1.7060  6.3440 -3.8340
H -0.5560  5.0310 -3.5350
H -1.3420  5.7100 -1.5520
H -3.8160  3.2720 -6.5910
H -7.0290  1.2550 -5.6930
H -7.2370  2.8990 -8.2510
H -8.1050  0.3070 -8.0580
H -3.6080  0.2730 -6.1660
H -8.2650  3.4310 -5.4320
H -9.2640  3.0920 -6.8590
H -4.4620  1.8590 -8.3870
H -5.7560 -0.3150 -6.8930
H -7.4010  5.2270 -6.7730
H -6.1070 -0.8340 -4.8930
H -5.4010  0.2920 -3.7270
H -3.9400 -1.8460 -4.8410
H -10.7620 -5.7070 -6.9250
H -11.8410 -4.2880 -6.8850
H -12.5120 -5.9240 -6.9130
H -5.7740 -0.8720 -10.4140
H -5.4050 -1.5910 -8.8360
H -4.3960 -0.2740 -9.4770
O -9.1750  1.6710 -0.8830
C -9.1140  1.2620 -2.2890
C -11.5670  2.4240 -1.1330
C -10.5200  1.7170 -0.2400
O -11.3020  3.8230 -1.1660
O -12.5300  2.5450 -3.3610
O -10.0850  1.6370 -4.5270
C -10.9640  0.3120  0.2110
C -10.1440  2.0280 -3.1540
C -11.5570  1.8600 -2.5700
O -12.1940  0.3660  0.9140
O  0.6040 -2.4660  1.0920
C  0.2380 -1.4080  0.1550
C -1.7920 -2.9710  1.5400
C -0.3660 -3.5190  1.3350
O -2.0470 -2.4350  2.9060
O -2.8130 -0.7830  0.9530
O -1.0920 -2.7630 -1.5440
C -1.1150 -1.6530 -0.5700
C -2.2340 -1.9750  0.4330
O -0.9820 -1.1450 -3.3240
C -0.6860 -2.5400 -2.9280
C -3.3410 -1.8590 -3.3900
C -2.2950 -0.8540 -3.9070
O -4.7060 -1.5510 -3.8330
O -3.5800 -4.1700 -2.7860
O -1.1220 -4.8840 -3.6080
C -1.4440 -3.5210 -3.8570
C -2.9770 -3.3120 -3.7580
O -5.6430 -2.3250 -1.8290
C -5.6420 -1.2280 -2.7740
C -7.4950 -1.0030 -0.7460
C -6.3990 -2.0830 -0.5950
O -6.9430  0.2890 -0.5240
O -9.3060 -0.1850 -2.3180
O -7.4040 -1.8760 -4.3460
C -7.0790 -0.9650 -3.2980
C -8.1260 -1.0930 -2.1570
C -2.6560  0.5940 -3.5730
C  1.7260  1.2510 -0.3750
C  1.6180  0.0930 -1.3750
C  2.9090  0.0060 -2.2420
C  4.1830 -0.5060 -1.4710
C  4.1570  0.3150 -0.0210
C  3.1550  1.5000  0.1010
C  5.2440 -1.4980 -1.9970
C  6.5550 -0.5930 -1.9710
C  6.8870  0.1820 -0.5880
C  5.6780  0.9770  0.1260
C  8.1440  1.0870 -0.6600
C  8.4230  1.7020  0.7460
C  7.2930  2.6940  1.0920
C  5.9180  2.0790  0.8750
C  9.4800  0.4040 -0.9680
C 10.4850  1.3940 -0.4480
C  9.8710  2.2330  0.6550
C  7.9220  2.1760 -1.7540
C  2.5690 -1.0410 -3.3340
C  3.2160  1.2640 -3.0940
C  3.9150 -0.5940  1.2420
C  8.5990  0.7420  1.9450
C 10.5010  2.0020  2.0520
O  7.8170 -0.1310  2.3050
O  9.7130  0.9660  2.6450
C 10.3600  3.2620  2.9210
O 11.4910  1.6810 -1.0260
O  1.3720 -1.2150 -0.7350
C 11.9970  1.5890  2.0730
C 12.3010  0.0890  1.8680
O -0.8670 -2.3630  4.9310
C -1.0010 -1.7000  3.6440
C -3.0450 -1.2230  5.5190
C -1.7690 -1.9250  6.0380
O -3.8260 -0.6680  6.5670
O -3.8240 -0.1290  3.4600
O -1.2300  0.5760  2.6760
C -1.3650 -0.2150  3.8580
C -2.7650 -0.0990  4.4920
C 13.8070 -0.2120  1.8240
C 14.1070 -1.6890  1.6780
C 14.4740 -2.4370  2.7280
C 13.9600 -2.2860  0.2940
C -2.1280 -3.1490  6.8930
O -2.5740 -4.2010  6.0530
O -5.4930  0.6220  4.9240
C -4.9280  0.7960  3.6000
C -7.7720  1.2170  4.1510
C -6.6730  1.4480  5.2150
O -8.8690  2.0990  4.3350
O -6.3900 -0.8680  2.5510
C -7.1900  1.1450  6.6300
C -5.9930  0.5090  2.5220
C -7.2120  1.4230  2.7280
O -6.1940  1.4040  7.6120
O -6.8500  2.8020  2.5740
C -6.8330  3.2580  1.2260
H -8.1250  1.4910 -2.6620
H -12.5590  2.2730 -0.7050
H -10.4010  2.3190  0.6630
H -11.9440  4.2070 -1.7770
H -12.7810  1.9710 -4.0930
H -10.6400  2.2370 -5.0360
H -11.0740 -0.3420 -0.6530
H -10.1920 -0.0980  0.8640
H -9.8720  3.0820 -3.0930
H -11.8020  0.7970 -2.5360
H -12.3970 -0.4960  1.2950
H  0.1120 -0.5290  0.7640
H -2.4580 -3.8310  1.4630
H -0.0600 -4.0850  2.2160
H -0.3580 -4.1900  0.4750
H -3.2370 -1.0140  1.8010
H -1.3830 -0.7360 -1.0880
H -3.0210 -2.4770 -0.1340
H  0.3810 -2.7060 -2.9940
H -3.3250 -1.7760 -2.3030
H -2.2010 -0.9570 -4.9900
H -4.4480 -3.7940 -2.5670
H -1.7660 -5.1640 -2.9410
H -1.1280 -3.2780 -4.8720
H -3.4060 -3.5350 -4.7360
H -5.2760 -0.3480 -2.2590
H -8.2650 -1.1890  0.0040
H -5.7030 -1.7800  0.1880
H -6.8640 -3.0240 -0.2980
H -7.7000  0.9080 -0.5240
H -6.5810 -2.0860 -4.8040
H -7.0840  0.0440 -3.7060
H -8.5420 -2.0990 -2.2360
H -2.7620  0.7110 -2.4940
H -3.5880  0.8690 -4.0660
H -1.8610  1.2520 -3.9250
H  1.3770  2.1570 -0.8720
H  1.0860  1.1120  0.4890
H  0.7590  0.2810 -2.0200
H  3.0970  1.8200  1.1420
H  3.5570  2.3540 -0.4370
H  5.3510 -2.3870 -1.3610
H  5.0520 -1.8220 -3.0170
H  6.4280  0.1520 -2.7560
H  7.4080 -1.2160 -2.2410
H  7.3700  3.0070  2.1230
H  7.3800  3.6000  0.5070
H  5.1390  2.5890  1.3790
H  9.6260  0.1910 -2.0180
H  9.5730 -0.5280 -0.4290
H  6.9280  2.6170 -1.6700
H  8.0050  1.7400 -2.7500
H  8.6590  2.9760 -1.6890
H  2.4840 -2.0320 -2.8850
H  1.6270 -0.7920 -3.8220
H  3.3340 -1.0780 -4.1080
H  4.0380  1.0580 -3.7800
H  3.5180  2.1120 -2.4930
H  2.3370  1.5510 -3.6720
H  2.9230 -1.0390  1.2290
H  4.0190 -0.0180  2.1600
H  4.6410 -1.4050  1.2950
H 10.6760  3.0430  3.9420
H  9.3280  3.6000  2.9590
H 10.9820  4.0630  2.5200
H 12.5400  2.1770  1.3310
H 12.4150  1.8480  3.0460
H  7.1150 -0.6340  0.0810
H 11.8670 -0.4820  2.6910
H 11.8590 -0.2740  0.9430
H -0.0470 -1.7690  3.1440
H -3.6390 -1.9870  5.0120
H -1.2070 -1.2190  6.6520
H -4.5790 -0.2450  6.1120
H -1.8740  0.2460  2.0230
H -0.6400  0.1640  4.5790
H -2.8140  0.8710  4.9920
H  9.9170  3.2720  0.3610
H  4.8330 -0.6470 -0.7220
H 14.2670  0.3350  1.0120
H 14.2740  0.1670  2.7240
H 14.5750 -2.0350  3.7030
H 14.6830 -3.4730  2.6420
H 14.2600 -3.3240  0.2660
H 12.9350 -2.2420 -0.0480
H 14.5680 -1.7590 -0.4270
H -2.8980 -2.8920  7.6220
H -1.2340 -3.4760  7.4250
H -2.0160 -4.1740  5.2640
H -4.5560  1.8100  3.5060
H -8.1280  0.1890  4.2410
H -6.3560  2.4920  5.1800
H -8.6230  2.9380  3.9200
H -5.6830 -1.3450  3.0060
H -7.5000  0.1000  6.6870
H -8.0580  1.7750  6.8330
H -5.5340  0.7210  1.5570
H -7.9900  1.1500  2.0130
H -5.4790  0.7620  7.5310
H -6.1190  2.6900  0.6290
H -7.8270  3.1730  0.7850
H -6.5410  4.3090  1.2080
